# Supplementary material for: catena-Poly[[[(acetato-κ2 O,O′)cadmium]-μ-acetato-κ3 O,O′:O′-μ-{1,2-bis­[4-(pyridin-3-yl)pyrimidin-2-ylsulfan­yl]ethane}-κ2 N 4,N 4′] trihydrate]
Source: Acta Crystallogr Sect E Struct Rep Online. 2011 Nov 12;67(Pt 12):m1740. doi: 10.1107/S1600536811046794 (PMC3238649; doi:10.1107/S1600536811046794)
Supplement: Supplementary file 1 [file e-67-m1740-sup1.cif]

##############################################################################
#                                                                            #
# This CIF contains the data in a paper accepted for publication in          #
# Acta Crystallographica Section E. It conforms to the requirements of       #
# Notes for Authors for Acta Crystallographica Section E, and has been       #
# peer reviewed under the auspices of the IUCr Commission on Journals.       #
#                                                                            #
# Full details of the Crystallographic Information File format               #
# are given in the paper "The Crystallographic Information File (CIF):       #
# a New Standard Archive File for Crystallography" by S. R. Hall, F. H.      #
# Allen and I. D. Brown [Acta Cryst. (1991), A47, 655-685].                  #
#                                                                            #
# The current version of the core CIF dictionary is obtainable from          #
# ftp://ftp.iucr.org/pub/cif_core.dic.                                       #
#                                                                            #
# Software is freely available for graphical display of the structure(s)     #
# in this CIF. For information consult the CIF software page                 #
# http://www.iucr.org/resources/cif/software.                                #
#                                                                            #
# This file may be used for bona fide research purposes within the           #
# scientific community so long as proper attribution is given to the journal # 
# article from which it was obtained.                                        #
#                                                                            #
##############################################################################
data_I
_audit_creation_method     SHELXL-97
_chemical_name_systematic
;
<i>catena</i>-Poly[[[(acetato-\k^2^<i>O</i>,<i>O</i>')cadmium]-\m-acetato-
\k^3^<i>O</i>,<i>O</i>':<i>O</i>'-\m-{1,2-bis[4-(pyridin-3-yl)pyrimidin-2-
ylsulfanyl]ethane}-\k^2^<i>N</i>^4^,<i>N</i>^4'^] trihydrate]
;
_chemical_name_common     ?
_chemical_formula_moiety     'C24 H22 Cd N6 O4 S2, 3(H2 O)'
_chemical_formula_sum     'C24 H28 Cd N6 O7 S2'
_chemical_formula_iupac     '[Cd (C2 H3 O2)2 (C20 H16 N6 S2)] , 3H2 O'
_chemical_formula_weight     689
_chemical_melting_point     ?
_symmetry_cell_setting     monoclinic
_symmetry_space_group_name_H-M     'P 21/n'
_symmetry_space_group_name_Hall     '-P 2yn'
loop_
    _symmetry_equiv_pos_as_xyz
    'x, y, z'
    '-x+1/2, y+1/2, -z+1/2'
    '-x, -y, -z'
    'x-1/2, -y-1/2, z-1/2'
_cell_length_a     10.8000(12)
_cell_length_b     14.0816(16)
_cell_length_c     18.594(2)
_cell_angle_alpha     90.00
_cell_angle_beta     95.997(2)
_cell_angle_gamma     90.00
_cell_volume     2812.4(5)
_cell_formula_units_Z     4
_cell_measurement_reflns_used     3846
_cell_measurement_theta_min     1.80
_cell_measurement_theta_max     25.18
_cell_measurement_temperature     291(2)
_exptl_crystal_description     plate
_exptl_crystal_colour     colorless
_exptl_crystal_size_max     0.20
_exptl_crystal_size_mid     0.10
_exptl_crystal_size_min     0.03
_exptl_crystal_density_diffrn     1.628
_exptl_crystal_density_meas     ?
_exptl_crystal_density_method     'not measured'
_exptl_crystal_F_000     1400
_exptl_absorpt_coefficient_mu     0.979
_exptl_absorpt_correction_type     multi-scan
_exptl_absorpt_process_details     '(SADABS; Bruker, 2000)'
_exptl_absorpt_correction_T_min     0.822
_exptl_absorpt_correction_T_max     0.971
_exptl_special_details     ?
_diffrn_ambient_temperature     291(2)
_diffrn_radiation_type     MoK\a
_diffrn_radiation_wavelength     0.71073
_diffrn_radiation_source     'fine-focus sealed tube'
_diffrn_radiation_monochromator     graphite
_diffrn_measurement_device_type     'Bruker SMART CCD area-detector'
_diffrn_measurement_method     '\f and \w scan'
_diffrn_detector_area_resol_mean     ?
_diffrn_reflns_number     14681
_diffrn_reflns_av_R_equivalents     0.0476
_diffrn_reflns_av_sigmaI/netI     0.0706
_diffrn_reflns_theta_min     1.82
_diffrn_reflns_theta_max     26.00
_diffrn_reflns_theta_full     26.00
_diffrn_measured_fraction_theta_max     0.994
_diffrn_measured_fraction_theta_full     0.994
_diffrn_reflns_limit_h_min     -7
_diffrn_reflns_limit_h_max     13
_diffrn_reflns_limit_k_min     -16
_diffrn_reflns_limit_k_max     17
_diffrn_reflns_limit_l_min     -22
_diffrn_reflns_limit_l_max     22
_diffrn_standards_number     0
_diffrn_standards_interval_count     0
_diffrn_standards_interval_time     0
_diffrn_standards_decay_%     0
_refine_special_details
;
 Refinement of F^2^ against ALL reflections.  The weighted R-factor wR and
 goodness of fit S are based on F^2^, conventional R-factors R are based
 on F, with F set to zero for negative F^2^. The threshold expression of
 F^2^ > 2sigma(F^2^) is used only for calculating R-factors(gt) etc. and is
 not relevant to the choice of reflections for refinement.  R-factors based
 on F^2^ are statistically about twice as large as those based on F, and R-
 factors based on ALL data will be even larger.
;
_reflns_number_total     5492
_reflns_number_gt     3846
_reflns_threshold_expression     I>2sigma(I)
_refine_ls_structure_factor_coef     Fsqd
_refine_ls_matrix_type     full
_refine_ls_R_factor_all     0.0873
_refine_ls_R_factor_gt     0.0540
_refine_ls_wR_factor_gt     0.1026
_refine_ls_wR_factor_ref     0.1117
_refine_ls_goodness_of_fit_ref     1.005
_refine_ls_restrained_S_all     1.005
_refine_ls_number_reflns     5492
_refine_ls_number_parameters     363
_refine_ls_number_restraints     0
_refine_ls_hydrogen_treatment     constr
_refine_ls_weighting_scheme     calc
_refine_ls_weighting_details
                 'calc w=1/[\s^2^(Fo^2^)+(0.0473P)^2^] where P=(Fo^2^+2Fc^2^)/3'
_atom_sites_solution_hydrogens     geom
_atom_sites_solution_primary     direct
_atom_sites_solution_secondary     difmap
_refine_ls_shift/su_max     0.005
_refine_ls_shift/su_mean     0.000
_refine_diff_density_max     0.839
_refine_diff_density_min     -0.765
_refine_ls_extinction_method     none
_refine_ls_extinction_coef     ?
loop_
    _atom_type_symbol
    _atom_type_description
    _atom_type_scat_dispersion_real
    _atom_type_scat_dispersion_imag
    _atom_type_scat_source
    'C' 'C' 0.0033 0.0016
                         'International Tables Vol C Tables 4.2.6.8 and 6.1.1.4'
    'H' 'H' 0.0000 0.0000
                         'International Tables Vol C Tables 4.2.6.8 and 6.1.1.4'
    'N' 'N' 0.0061 0.0033
                         'International Tables Vol C Tables 4.2.6.8 and 6.1.1.4'
    'O' 'O' 0.0106 0.0060
                         'International Tables Vol C Tables 4.2.6.8 and 6.1.1.4'
    'S' 'S' 0.1246 0.1234
                         'International Tables Vol C Tables 4.2.6.8 and 6.1.1.4'
    'Cd' 'Cd' -0.8075 1.2024
                         'International Tables Vol C Tables 4.2.6.8 and 6.1.1.4'
_computing_data_collection     'SMART (Bruker, 2000)'
_computing_cell_refinement     'SAINT (Bruker, 2000)'
_computing_data_reduction     'SAINT (Bruker, 2000)'
_computing_structure_solution     'SHELXTL (Sheldrick, 2008)'
_computing_structure_refinement     'SHELXTL (Sheldrick, 2008)'
_computing_molecular_graphics     'SHELXTL (Sheldrick, 2008)'
_computing_publication_material     'SHELXTL (Sheldrick, 2008)'
loop_
    _atom_site_type_symbol
    _atom_site_label
    _atom_site_fract_x
    _atom_site_fract_y
    _atom_site_fract_z
    _atom_site_U_iso_or_equiv
    _atom_site_adp_type
    _atom_site_calc_flag
    _atom_site_refinement_flags
    _atom_site_occupancy
    _atom_site_symmetry_multiplicity
    _atom_site_disorder_assembly
    _atom_site_disorder_group
    C C1 0.6658(4) 0.8014(4) -0.1567(3) 0.0429(13) Uani d . 1 1 . .
    C C2 0.7246(5) 0.7596(4) -0.2185(3) 0.0683(18) Uani d . 1 1 . .
    H H2A 0.8133 0.7580 -0.2071 0.103 Uiso calc R 1 1 . .
    H H2B 0.7041 0.7976 -0.2609 0.103 Uiso calc R 1 1 . .
    H H2C 0.6941 0.6961 -0.2273 0.103 Uiso calc R 1 1 . .
    C C3 0.5891(4) 1.1395(4) -0.0653(2) 0.0363(12) Uani d . 1 1 . .
    C C4 0.6550(6) 1.1502(5) -0.1300(3) 0.075(2) Uani d . 1 1 . .
    H H4A 0.6646 1.2165 -0.1402 0.112 Uiso calc R 1 1 . .
    H H4B 0.6078 1.1202 -0.1704 0.112 Uiso calc R 1 1 . .
    H H4C 0.7355 1.1210 -0.1218 0.112 Uiso calc R 1 1 . .
    C C5 0.6748(5) 0.8859(3) 0.3150(2) 0.0389(12) Uani d . 1 1 . .
    C C6 0.8781(6) 0.8792(4) 0.3511(3) 0.0592(16) Uani d . 1 1 . .
    H H6 0.9437 0.8767 0.3876 0.071 Uiso calc R 1 1 . .
    C C7 0.9059(5) 0.8780(4) 0.2821(3) 0.0532(15) Uani d . 1 1 . .
    H H7 0.9879 0.8752 0.2713 0.064 Uiso calc R 1 1 . .
    C C8 0.8070(5) 0.8813(3) 0.2277(2) 0.0363(11) Uani d . 1 1 . .
    C C9 0.8240(4) 0.8842(3) 0.1498(2) 0.0343(11) Uani d . 1 1 . .
    C C10 0.9383(5) 0.8957(3) 0.1249(3) 0.0426(12) Uani d . 1 1 . .
    H H10 1.0103 0.8985 0.1570 0.051 Uiso calc R 1 1 . .
    C C11 0.9446(5) 0.9032(4) 0.0512(3) 0.0472(14) Uani d . 1 1 . .
    H H11 1.0212 0.9099 0.0331 0.057 Uiso calc R 1 1 . .
    C C12 0.8387(5) 0.9007(3) 0.0058(3) 0.0417(13) Uani d . 1 1 . .
    H H12 0.8441 0.9079 -0.0435 0.050 Uiso calc R 1 1 . .
    C C13 0.7214(4) 0.8809(3) 0.0997(2) 0.0342(11) Uani d . 1 1 . .
    H H13 0.6438 0.8731 0.1163 0.041 Uiso calc R 1 1 . .
    C C14 0.5271(5) 0.9099(4) 0.4283(2) 0.0456(14) Uani d . 1 1 . .
    H H14A 0.5958 0.9520 0.4439 0.055 Uiso calc R 1 1 . .
    H H14B 0.4511 0.9399 0.4404 0.055 Uiso calc R 1 1 . .
    H H24A 0.4748 0.7758 0.4556 0.055 Uiso d R 1 1 . .
    H H24B 0.6195 0.7861 0.4566 0.055 Uiso d R 1 1 . .
    C C15 0.4022(5) 0.8463(3) 0.5830(2) 0.0393(12) Uani d . 1 1 . .
    C C16 0.1985(5) 0.8570(4) 0.5474(3) 0.0536(15) Uani d . 1 1 . .
    H H16 0.1324 0.8566 0.5111 0.064 Uiso calc R 1 1 . .
    C C17 0.1719(5) 0.8667(3) 0.6172(3) 0.0470(14) Uani d . 1 1 . .
    H H17 0.0907 0.8746 0.6286 0.056 Uiso calc R 1 1 . .
    C C18 0.2728(5) 0.8643(3) 0.6708(2) 0.0349(12) Uani d . 1 1 . .
    C C19 0.2573(5) 0.8719(3) 0.7486(2) 0.0357(12) Uani d . 1 1 . .
    C C20 0.1445(5) 0.8667(3) 0.7764(3) 0.0393(13) Uani d . 1 1 . .
    H H20 0.0713 0.8598 0.7457 0.047 Uiso calc R 1 1 . .
    C C21 0.1409(5) 0.8719(3) 0.8492(3) 0.0447(13) Uani d . 1 1 . .
    H H21 0.0650 0.8688 0.8685 0.054 Uiso calc R 1 1 . .
    C C22 0.2486(5) 0.8814(3) 0.8939(3) 0.0397(12) Uani d . 1 1 . .
    H H22 0.2441 0.8834 0.9436 0.048 Uiso calc R 1 1 . .
    C C23 0.3635(5) 0.8826(3) 0.7981(2) 0.0367(11) Uani d . 1 1 . .
    H H23 0.4407 0.8862 0.7802 0.044 Uiso calc R 1 1 . .
    C C24 0.5447(5) 0.8173(4) 0.4694(3) 0.0509(15) Uani d . 1 1 . .
    Cd Cd1 0.54604(3) 0.88993(3) -0.053496(16) 0.03387(13) Uani d . 1 1 . .
    N N1 0.6904(4) 0.8839(3) 0.24501(19) 0.0355(9) Uani d . 1 1 . .
    N N2 0.7636(4) 0.8836(3) 0.3705(2) 0.0456(11) Uani d . 1 1 . .
    N N3 0.7268(4) 0.8883(3) 0.0283(2) 0.0384(9) Uani d . 1 1 . .
    N N4 0.3887(4) 0.8531(3) 0.6531(2) 0.0395(10) Uani d . 1 1 . .
    N N5 0.3119(4) 0.8480(3) 0.5283(2) 0.0511(12) Uani d . 1 1 . .
    N N6 0.3595(4) 0.8880(3) 0.86954(19) 0.0362(9) Uani d . 1 1 . .
    O O1 0.6169(3) 0.7495(2) -0.11385(17) 0.0490(9) Uani d . 1 1 . .
    O O2 0.6649(3) 0.8906(3) -0.15103(17) 0.0493(9) Uani d . 1 1 . .
    O O3 0.5654(3) 1.0578(2) -0.04314(15) 0.0430(8) Uani d . 1 1 . .
    O O4 0.5594(3) 1.2110(3) -0.03123(17) 0.0508(9) Uani d . 1 1 . .
    O O5 0.3481(4) 0.5134(3) 0.2749(2) 0.0912(15) Uani d . 1 1 . .
    H H5A 0.3204 0.5168 0.2305 0.137 Uiso d R 1 1 . .
    H H5B 0.2928 0.5397 0.2974 0.137 Uiso d R 1 1 . .
    O O6 0.3059(5) 0.4610(4) 0.1302(2) 0.1181(18) Uani d . 1 1 . .
    H H6OA 0.3320 0.5000 0.1002 0.177 Uiso d R 1 1 . .
    H H6OB 0.3213 0.4025 0.1184 0.177 Uiso d R 1 1 . .
    O O7 0.3543(4) 0.6001(3) 0.0280(2) 0.0916(15) Uani d . 1 1 . .
    H H7OB 0.3312 0.5997 -0.0173 0.137 Uiso d R 1 1 . .
    H H7OA 0.3742 0.6575 0.0380 0.137 Uiso d R 1 1 . .
    S S1 0.51853(13) 0.89534(11) 0.33124(7) 0.0523(4) Uani d . 1 1 . .
    S S2 0.55806(13) 0.83446(11) 0.56618(7) 0.0501(4) Uani d . 1 1 . .
loop_
    _atom_site_aniso_label
    _atom_site_aniso_U_11
    _atom_site_aniso_U_22
    _atom_site_aniso_U_33
    _atom_site_aniso_U_12
    _atom_site_aniso_U_13
    _atom_site_aniso_U_23
    C1 0.032(3) 0.067(4) 0.030(3) 0.008(3) 0.001(2) -0.010(3)
    C2 0.075(5) 0.072(5) 0.064(4) -0.003(3) 0.034(3) -0.019(3)
    C3 0.035(3) 0.049(4) 0.024(2) -0.008(2) 0.003(2) 0.004(2)
    C4 0.095(5) 0.095(5) 0.039(3) -0.021(4) 0.029(3) -0.002(3)
    C5 0.048(3) 0.033(3) 0.035(3) -0.004(2) 0.001(2) 0.004(2)
    C6 0.054(4) 0.083(5) 0.037(3) 0.013(3) -0.011(3) -0.001(3)
    C7 0.041(3) 0.079(4) 0.039(3) 0.009(3) 0.000(2) 0.004(3)
    C8 0.044(3) 0.029(3) 0.036(3) 0.001(2) 0.005(2) 0.003(2)
    C9 0.036(3) 0.029(3) 0.038(3) 0.001(2) 0.003(2) 0.003(2)
    C10 0.036(3) 0.046(3) 0.044(3) 0.001(3) -0.003(2) 0.000(3)
    C11 0.033(3) 0.062(4) 0.048(3) -0.005(3) 0.012(2) 0.002(3)
    C12 0.049(3) 0.046(3) 0.032(3) -0.003(3) 0.010(2) 0.000(2)
    C13 0.031(3) 0.039(3) 0.033(3) -0.001(2) 0.005(2) 0.007(2)
    C14 0.056(4) 0.051(4) 0.031(3) 0.000(3) 0.012(2) -0.004(2)
    C15 0.054(4) 0.035(3) 0.030(3) -0.010(2) 0.005(2) 0.000(2)
    C16 0.049(4) 0.070(4) 0.038(3) -0.016(3) -0.011(3) 0.001(3)
    C17 0.044(3) 0.061(4) 0.034(3) -0.007(3) -0.006(2) 0.006(2)
    C18 0.045(3) 0.027(3) 0.032(3) -0.004(2) 0.001(2) -0.0037(19)
    C19 0.045(3) 0.029(3) 0.032(2) -0.001(2) -0.002(2) -0.003(2)
    C20 0.035(3) 0.037(3) 0.044(3) -0.005(2) -0.002(2) 0.000(2)
    C21 0.040(3) 0.049(4) 0.047(3) -0.007(2) 0.011(3) -0.004(2)
    C22 0.048(3) 0.041(3) 0.031(3) -0.002(3) 0.006(2) -0.001(2)
    C23 0.042(3) 0.037(3) 0.032(3) 0.004(2) 0.012(2) 0.007(2)
    C24 0.076(4) 0.046(4) 0.034(3) -0.010(3) 0.022(3) -0.005(2)
    Cd1 0.0364(2) 0.0440(2) 0.02189(17) -0.00100(18) 0.00639(13) -0.00316(16)
    N1 0.035(3) 0.042(2) 0.029(2) -0.002(2) -0.0005(17) 0.0064(18)
    N2 0.049(3) 0.057(3) 0.030(2) 0.005(2) -0.002(2) 0.003(2)
    N3 0.038(3) 0.043(2) 0.035(2) 0.000(2) 0.0084(18) 0.0018(19)
    N4 0.050(3) 0.039(3) 0.030(2) -0.005(2) 0.003(2) -0.0017(18)
    N5 0.054(3) 0.065(3) 0.032(2) -0.015(2) -0.005(2) 0.002(2)
    N6 0.039(3) 0.040(2) 0.030(2) 0.001(2) 0.0054(18) -0.0010(19)
    O1 0.056(3) 0.058(3) 0.0340(19) -0.0056(18) 0.0105(17) -0.0006(17)
    O2 0.061(3) 0.050(2) 0.041(2) 0.000(2) 0.0203(17) -0.0083(18)
    O3 0.057(2) 0.039(2) 0.0349(19) -0.0042(17) 0.0126(16) 0.0034(15)
    O4 0.065(3) 0.042(2) 0.046(2) -0.0009(18) 0.0081(18) -0.0023(17)
    O5 0.076(3) 0.116(4) 0.081(3) 0.039(3) 0.008(2) 0.000(3)
    O6 0.151(5) 0.115(5) 0.090(4) 0.020(4) 0.022(3) 0.005(3)
    O7 0.112(4) 0.099(4) 0.062(3) -0.025(3) 0.006(3) 0.004(2)
    S1 0.0456(9) 0.0780(11) 0.0339(7) -0.0040(8) 0.0078(6) 0.0002(7)
    S2 0.0574(10) 0.0584(9) 0.0354(7) -0.0007(7) 0.0094(6) 0.0021(6)
_geom_special_details
;
 All esds (except the esd in the dihedral angle between two l.s. planes)
 are estimated using the full covariance matrix.  The cell esds are taken
 into account individually in the estimation of esds in distances, angles
 and torsion angles; correlations between esds in cell parameters are only
 used when they are defined by crystal symmetry.  An approximate (isotropic)
 treatment of cell esds is used for estimating esds involving l.s. planes.
;
loop_
    _geom_bond_atom_site_label_1
    _geom_bond_atom_site_label_2
    _geom_bond_site_symmetry_2
    _geom_bond_distance
    _geom_bond_publ_flag
    C1 O1 . 1.239(6) ?
    C1 O2 . 1.260(6) ?
    C1 C2 . 1.492(6) ?
    C2 H2A . 0.9600 ?
    C2 H2B . 0.9600 ?
    C2 H2C . 0.9600 ?
    C3 O4 . 1.249(6) ?
    C3 O3 . 1.259(6) ?
    C3 C4 . 1.468(7) ?
    C4 H4A . 0.9600 ?
    C4 H4B . 0.9600 ?
    C4 H4C . 0.9600 ?
    C5 N1 . 1.330(5) ?
    C5 N2 . 1.333(6) ?
    C5 S1 . 1.750(5) ?
    C6 N2 . 1.324(7) ?
    C6 C7 . 1.347(7) ?
    C6 H6 . 0.9300 ?
    C7 C8 . 1.393(6) ?
    C7 H7 . 0.9300 ?
    C8 N1 . 1.333(6) ?
    C8 C9 . 1.480(6) ?
    C9 C13 . 1.372(6) ?
    C9 C10 . 1.373(6) ?
    C10 C11 . 1.382(6) ?
    C10 H10 . 0.9300 ?
    C11 C12 . 1.350(6) ?
    C11 H11 . 0.9300 ?
    C12 N3 . 1.331(6) ?
    C12 H12 . 0.9300 ?
    C13 N3 . 1.340(5) ?
    C13 H13 . 0.9300 ?
    C14 C24 . 1.514(7) ?
    C14 S1 . 1.810(4) ?
    C14 H14A . 0.9700 ?
    C14 H14B . 0.9700 ?
    C15 N4 . 1.329(5) ?
    C15 N5 . 1.334(6) ?
    C15 S2 . 1.752(5) ?
    C16 N5 . 1.317(6) ?
    C16 C17 . 1.365(7) ?
    C16 H16 . 0.9300 ?
    C17 C18 . 1.398(6) ?
    C17 H17 . 0.9300 ?
    C18 N4 . 1.336(6) ?
    C18 C19 . 1.478(6) ?
    C19 C20 . 1.373(7) ?
    C19 C23 . 1.401(6) ?
    C20 C21 . 1.361(6) ?
    C20 H20 . 0.9300 ?
    C21 C22 . 1.363(6) ?
    C21 H21 . 0.9300 ?
    C22 N6 . 1.328(6) ?
    C22 H22 . 0.9300 ?
    C23 N6 . 1.336(5) ?
    C23 H23 . 0.9300 ?
    C24 S2 . 1.806(5) ?
    C24 H24A . 0.9679 ?
    C24 H24B . 0.9703 ?
    Cd1 O2 . 2.329(3) ?
    Cd1 N3 . 2.346(4) ?
    Cd1 N6 1_554 2.346(4) ?
    Cd1 O3 . 2.378(3) ?
    Cd1 O3 3_675 2.382(3) ?
    Cd1 O1 . 2.437(3) ?
    Cd1 O4 3_675 2.485(3) ?
    N6 Cd1 1_556 2.346(4) ?
    O3 Cd1 3_675 2.382(3) ?
    O4 Cd1 3_675 2.485(3) ?
    O5 H5A . 0.8500 ?
    O5 H5B . 0.8500 ?
    O6 H6OA . 0.8520 ?
    O6 H6OB . 0.8735 ?
    O7 H7OB . 0.8519 ?
    O7 H7OA . 0.8528 ?
loop_
    _geom_angle_atom_site_label_1
    _geom_angle_atom_site_label_2
    _geom_angle_atom_site_label_3
    _geom_angle_site_symmetry_1
    _geom_angle_site_symmetry_3
    _geom_angle
    _geom_angle_publ_flag
    O1 C1 O2 . . 121.8(5) ?
    O1 C1 C2 . . 120.4(5) ?
    O2 C1 C2 . . 117.8(5) ?
    C1 C2 H2A . . 109.5 ?
    C1 C2 H2B . . 109.5 ?
    H2A C2 H2B . . 109.5 ?
    C1 C2 H2C . . 109.5 ?
    H2A C2 H2C . . 109.5 ?
    H2B C2 H2C . . 109.5 ?
    O4 C3 O3 . . 119.9(4) ?
    O4 C3 C4 . . 120.4(5) ?
    O3 C3 C4 . . 119.7(5) ?
    C3 C4 H4A . . 109.5 ?
    C3 C4 H4B . . 109.5 ?
    H4A C4 H4B . . 109.5 ?
    C3 C4 H4C . . 109.5 ?
    H4A C4 H4C . . 109.5 ?
    H4B C4 H4C . . 109.5 ?
    N1 C5 N2 . . 127.0(5) ?
    N1 C5 S1 . . 113.2(3) ?
    N2 C5 S1 . . 119.9(4) ?
    N2 C6 C7 . . 124.5(5) ?
    N2 C6 H6 . . 117.7 ?
    C7 C6 H6 . . 117.7 ?
    C6 C7 C8 . . 117.4(5) ?
    C6 C7 H7 . . 121.3 ?
    C8 C7 H7 . . 121.3 ?
    N1 C8 C7 . . 119.8(4) ?
    N1 C8 C9 . . 116.9(4) ?
    C7 C8 C9 . . 123.2(5) ?
    C13 C9 C10 . . 117.8(4) ?
    C13 C9 C8 . . 119.3(4) ?
    C10 C9 C8 . . 122.8(4) ?
    C9 C10 C11 . . 118.8(4) ?
    C9 C10 H10 . . 120.6 ?
    C11 C10 H10 . . 120.6 ?
    C12 C11 C10 . . 119.5(5) ?
    C12 C11 H11 . . 120.3 ?
    C10 C11 H11 . . 120.3 ?
    N3 C12 C11 . . 123.0(5) ?
    N3 C12 H12 . . 118.5 ?
    C11 C12 H12 . . 118.5 ?
    N3 C13 C9 . . 123.7(4) ?
    N3 C13 H13 . . 118.1 ?
    C9 C13 H13 . . 118.1 ?
    C24 C14 S1 . . 113.4(4) ?
    C24 C14 H14A . . 108.9 ?
    S1 C14 H14A . . 108.9 ?
    C24 C14 H14B . . 108.9 ?
    S1 C14 H14B . . 108.9 ?
    H14A C14 H14B . . 107.7 ?
    N4 C15 N5 . . 126.9(5) ?
    N4 C15 S2 . . 112.8(4) ?
    N5 C15 S2 . . 120.3(4) ?
    N5 C16 C17 . . 124.1(5) ?
    N5 C16 H16 . . 118.0 ?
    C17 C16 H16 . . 118.0 ?
    C16 C17 C18 . . 116.7(5) ?
    C16 C17 H17 . . 121.6 ?
    C18 C17 H17 . . 121.6 ?
    N4 C18 C17 . . 120.5(5) ?
    N4 C18 C19 . . 117.1(4) ?
    C17 C18 C19 . . 122.4(5) ?
    C20 C19 C23 . . 117.2(4) ?
    C20 C19 C18 . . 124.0(4) ?
    C23 C19 C18 . . 118.7(5) ?
    C21 C20 C19 . . 119.3(5) ?
    C21 C20 H20 . . 120.4 ?
    C19 C20 H20 . . 120.4 ?
    C20 C21 C22 . . 120.1(5) ?
    C20 C21 H21 . . 120.0 ?
    C22 C21 H21 . . 120.0 ?
    N6 C22 C21 . . 122.8(4) ?
    N6 C22 H22 . . 118.6 ?
    C21 C22 H22 . . 118.6 ?
    N6 C23 C19 . . 123.3(4) ?
    N6 C23 H23 . . 118.3 ?
    C19 C23 H23 . . 118.3 ?
    C14 C24 S2 . . 112.3(4) ?
    C14 C24 H24A . . 109.4 ?
    S2 C24 H24A . . 108.9 ?
    C14 C24 H24B . . 109.2 ?
    S2 C24 H24B . . 108.9 ?
    H24A C24 H24B . . 108.0 ?
    O2 Cd1 N3 . . 90.92(13) ?
    O2 Cd1 N6 . 1_554 91.89(12) ?
    N3 Cd1 N6 . 1_554 176.94(13) ?
    O2 Cd1 O3 . . 90.46(12) ?
    N3 Cd1 O3 . . 84.09(12) ?
    N6 Cd1 O3 1_554 . 97.09(12) ?
    O2 Cd1 O3 . 3_675 161.70(12) ?
    N3 Cd1 O3 . 3_675 88.04(12) ?
    N6 Cd1 O3 1_554 3_675 89.68(12) ?
    O3 Cd1 O3 . 3_675 71.26(12) ?
    O2 Cd1 O1 . . 54.50(11) ?
    N3 Cd1 O1 . . 90.60(12) ?
    N6 Cd1 O1 1_554 . 90.04(12) ?
    O3 Cd1 O1 . . 144.54(11) ?
    O3 Cd1 O1 3_675 . 143.75(11) ?
    O2 Cd1 O4 . 3_675 145.35(12) ?
    N3 Cd1 O4 . 3_675 89.36(12) ?
    N6 Cd1 O4 1_554 3_675 87.65(12) ?
    O3 Cd1 O4 . 3_675 124.00(11) ?
    O3 Cd1 O4 3_675 3_675 52.93(12) ?
    O1 Cd1 O4 . 3_675 90.85(12) ?
    C5 N1 C8 . . 117.2(4) ?
    C6 N2 C5 . . 114.1(4) ?
    C12 N3 C13 . . 117.1(4) ?
    C12 N3 Cd1 . . 121.1(3) ?
    C13 N3 Cd1 . . 121.6(3) ?
    C15 N4 C18 . . 116.9(4) ?
    C16 N5 C15 . . 114.9(4) ?
    C22 N6 C23 . . 117.3(4) ?
    C22 N6 Cd1 . 1_556 122.7(3) ?
    C23 N6 Cd1 . 1_556 119.5(3) ?
    C1 O1 Cd1 . . 89.5(3) ?
    C1 O2 Cd1 . . 94.0(3) ?
    C3 O3 Cd1 . . 154.4(3) ?
    C3 O3 Cd1 . 3_675 95.8(3) ?
    Cd1 O3 Cd1 . 3_675 108.74(12) ?
    C3 O4 Cd1 . 3_675 91.2(3) ?
    H5A O5 H5B . . 105.1 ?
    H6OA O6 H6OB . . 111.0 ?
    H7OB O7 H7OA . . 105.3 ?
    C5 S1 C14 . . 103.4(2) ?
    C15 S2 C24 . . 102.3(2) ?
loop_
    _geom_hbond_atom_site_label_D
    _geom_hbond_atom_site_label_H
    _geom_hbond_atom_site_label_A
    _geom_hbond_site_symmetry_A
    _geom_hbond_distance_DH
    _geom_hbond_distance_HA
    _geom_hbond_distance_DA
    _geom_hbond_angle_DHA
    _geom_hbond_publ_flag
    O6 H6OB O1 3_665 0.87 2.24 3.102(6) 167 y
    O7 H7OB N2 4_575 0.85 2.15 3.000(5) 173 y
    O7 H7OA O4 3_675 0.85 2.00 2.819(6) 162 y
    O5 H5A O6 . 0.85 2.01 2.782(5) 150 y
    O5 H5B O2 4_576 0.85 2.02 2.864(5) 177 y
    C6 H6 O1 4_676 0.93 2.58 3.163(7) 121 n
    C10 H10 O5 2_655 0.93 2.48 3.263(7) 142 n
_iucr_refine_instructions_details
;
TITL 1 in P2(1)/n
CELL 0.71073  10.8000  14.0816  18.5944  90.000  95.997  90.000
ZERR   4.00   0.0012   0.0016   0.0021   0.000   0.002   0.000
LATT 1
SYMM 0.5-X, 0.5+Y, 0.5-Z
SFAC C  H  N  O  S  Cd
UNIT 24 22 6 7 2 1
OMIT   0.00  52.00
L.S. 10
ACTA
BOND  $h
FMAP 2
PLAN 10
FREE Cd1  C1
FREE C13  C12
WGHT  0.047300  0.000000
FVAR  0.071920
C1     1   0.665797  0.801445 -0.156652 11.000000  0.031570  0.067150 =
           0.029610 -0.010480  0.001090  0.007640
C2     1   0.724554  0.759554 -0.218493 11.000000  0.075130  0.072050 =
           0.063570 -0.019010  0.034230 -0.003310
AFIX 137
H2A    2   0.813294  0.758028 -0.207057 11.000000 -1.500000
H2B    2   0.704090  0.797555 -0.260936 11.000000 -1.500000
H2C    2   0.694090  0.696121 -0.227282 11.000000 -1.500000
AFIX 0
C3     1   0.589102  1.139528 -0.065340 11.000000  0.035310  0.049000 =
           0.024410  0.004280  0.002540 -0.008100
C4     1   0.654956  1.150221 -0.130032 11.000000  0.095200  0.094790 =
           0.038530 -0.001780  0.029340 -0.020930
AFIX 137
H4A    2   0.664626  1.216487 -0.140212 11.000000 -1.500000
H4B    2   0.607842  1.120210 -0.170418 11.000000 -1.500000
H4C    2   0.735472  1.120960 -0.121778 11.000000 -1.500000
AFIX 0
C5     1   0.674775  0.885943  0.315029 11.000000  0.048360  0.032840 =
           0.034830  0.004210  0.001170 -0.003850
C6     1   0.878052  0.879206  0.351075 11.000000  0.054430  0.082530 =
           0.037430 -0.001320 -0.010990  0.013170
AFIX 43
H6     2   0.943740  0.876747  0.387592 11.000000 -1.200000
AFIX 0
C7     1   0.905879  0.878034  0.282139 11.000000  0.040900  0.078610 =
           0.039230  0.004480  0.000140  0.008650
AFIX 43
H7     2   0.987928  0.875162  0.271291 11.000000 -1.200000
AFIX 0
C8     1   0.806976  0.881292  0.227707 11.000000  0.043880  0.028980 =
           0.036080  0.003280  0.004980  0.001090
C9     1   0.824039  0.884174  0.149797 11.000000  0.036290  0.029030 =
           0.037640  0.002920  0.003440  0.001330
C10    1   0.938341  0.895733  0.124879 11.000000  0.036160  0.046090 =
           0.044170 -0.000190 -0.002690  0.000980
AFIX 43
H10    2   1.010287  0.898506  0.156993 11.000000 -1.200000
AFIX 0
C11    1   0.944633  0.903175  0.051241 11.000000  0.033230  0.062200 =
           0.047800  0.001670  0.012420 -0.005390
AFIX 43
H11    2   1.021239  0.909855  0.033135 11.000000 -1.200000
AFIX 0
C12    1   0.838689  0.900672  0.005807 11.000000  0.048660  0.046370 =
           0.031530  0.000230  0.010410 -0.002820
AFIX 43
H12    2   0.844149  0.907929 -0.043473 11.000000 -1.200000
AFIX 0
C13    1   0.721443  0.880894  0.099729 11.000000  0.031060  0.039140 =
           0.032720  0.007460  0.004650 -0.000740
AFIX 43
H13    2   0.643773  0.873089  0.116316 11.000000 -1.200000
AFIX 0
C14    1   0.527061  0.909897  0.428325 11.000000  0.055990  0.051060 =
           0.031220 -0.003590  0.011900 -0.000180
AFIX 23
H14A   2   0.595789  0.951989  0.443859 11.000000 -1.200000
H14B   2   0.451071  0.939910  0.440387 11.000000 -1.200000
H24A   2   0.474790  0.775831  0.455612 11.000000 -1.200000
H24B   2   0.619513  0.786146  0.456575 11.000000 -1.200000
AFIX 0
C15    1   0.402194  0.846262  0.583050 11.000000  0.053920  0.034580 =
           0.029500  0.000290  0.005400 -0.009790
C16    1   0.198493  0.856967  0.547442 11.000000  0.049490  0.069840 =
           0.038220  0.001210 -0.010780 -0.016290
AFIX 43
H16    2   0.132361  0.856643  0.511147 11.000000 -1.200000
AFIX 0
C17    1   0.171939  0.866706  0.617245 11.000000  0.043850  0.061410 =
           0.033580  0.005800 -0.006180 -0.006510
AFIX 43
H17    2   0.090723  0.874563  0.628601 11.000000 -1.200000
AFIX 0
C18    1   0.272850  0.864285  0.670818 11.000000  0.044770  0.026740 =
           0.032450 -0.003690  0.001020 -0.004370
C19    1   0.257275  0.871915  0.748642 11.000000  0.045410  0.028770 =
           0.031570 -0.002880 -0.001770 -0.001170
C20    1   0.144485  0.866732  0.776357 11.000000  0.035220  0.037470 =
           0.044030  0.000320 -0.001890 -0.005400
AFIX 43
H20    2   0.071333  0.859796  0.745681 11.000000 -1.200000
AFIX 0
C21    1   0.140917  0.871855  0.849203 11.000000  0.039740  0.048910 =
           0.046680 -0.004140  0.010890 -0.006550
AFIX 43
H21    2   0.064970  0.868832  0.868504 11.000000 -1.200000
AFIX 0
C22    1   0.248569  0.881414  0.893915 11.000000  0.047790  0.040510 =
           0.031060 -0.001090  0.005570 -0.001680
AFIX 43
H22    2   0.244107  0.883395  0.943571 11.000000 -1.200000
AFIX 0
C23    1   0.363485  0.882643  0.798069 11.000000  0.042280  0.037420 =
           0.032190  0.006810  0.012420  0.003880
AFIX 43
H23    2   0.440656  0.886206  0.780234 11.000000 -1.200000
AFIX 0
C24    1   0.544748  0.817277  0.469424 11.000000  0.075760  0.046340 =
           0.033940 -0.005030  0.021750 -0.009870
Cd1    6   0.546043  0.889932 -0.053496 11.000000  0.036440  0.043980 =
           0.021890 -0.003160  0.006390 -0.001000
N1     3   0.690365  0.883854  0.245011 11.000000  0.035210  0.041900 =
           0.028580  0.006390 -0.000520 -0.002000
N2     3   0.763640  0.883618  0.370457 11.000000  0.048500  0.056580 =
           0.030370  0.002570 -0.001590  0.005070
N3     3   0.726757  0.888296  0.028288 11.000000  0.037550  0.043300 =
           0.035320  0.001830  0.008380  0.000190
N4     3   0.388670  0.853133  0.653104 11.000000  0.049740  0.038810 =
           0.029610 -0.001730  0.003140 -0.004900
N5     3   0.311940  0.848000  0.528285 11.000000  0.054420  0.065070 =
           0.031900  0.001860 -0.005120 -0.015060
N6     3   0.359514  0.888013  0.869538 11.000000  0.039440  0.039700 =
           0.029880 -0.001020  0.005360  0.000850
O1     4   0.616935  0.749485 -0.113853 11.000000  0.056190  0.057870 =
           0.034030 -0.000580  0.010470 -0.005570
O2     4   0.664871  0.890611 -0.151034 11.000000  0.060500  0.049550 =
           0.040950 -0.008340  0.020320 -0.000430
O3     4   0.565419  1.057751 -0.043142 11.000000  0.056890  0.038980 =
           0.034870  0.003420  0.012640 -0.004160
O4     4   0.559423  1.210984 -0.031233 11.000000  0.064790  0.042210 =
           0.046030 -0.002300  0.008130 -0.000870
O5     4   0.348088  0.513385  0.274893 11.000000  0.076470  0.115890 =
           0.081160 -0.000290  0.007960  0.038990
AFIX 3
H5A    2   0.320442  0.516774  0.230459 11.000000 -1.500000
H5B    2   0.292779  0.539738  0.297434 11.000000 -1.500000
AFIX 0
O6     4   0.305945  0.461015  0.130242 11.000000  0.151220  0.115340 =
           0.089650  0.004810  0.021950  0.020050
AFIX 3
H6OA   2   0.331960  0.500010  0.100170 11.000000 -1.500000
H6OB   2   0.321292  0.402477  0.118413 11.000000 -1.500000
AFIX 0
O7     4   0.354263  0.600084  0.027953 11.000000  0.112460  0.099260 =
           0.062480  0.004020  0.006350 -0.024560
AFIX 3
H7OB   2   0.331192  0.599689 -0.017282 11.000000 -1.500000
H7OA   2   0.374217  0.657519  0.038036 11.000000 -1.500000
AFIX 0
S1     5   0.518531  0.895340  0.331244 11.000000  0.045640  0.078020 =
           0.033940  0.000190  0.007760 -0.003960
S2     5   0.558057  0.834456  0.566180 11.000000  0.057450  0.058380 =
           0.035410  0.002060  0.009400 -0.000730
HKLF 4
END
;
data_global
_journal_date_recd_electronic     2011-10-25
_journal_date_accepted     2011-11-06
_journal_name_full     'Acta Crystallographica, Section E'
_journal_year     2011
_journal_volume     67
_journal_issue     12
_journal_page_first     m1740
_journal_page_last     m1740
_journal_paper_category     QM
_journal_coeditor_code     GK2423
_publ_contact_author_name     'Hua-Ze Dong'
_publ_contact_author_address
;
Deparment of Chemistry and Chemical Engineering,
Hefei Normal University,
Hefei 230061,
People's Republic of China
;
_publ_contact_author_email     dapdong@163.com
_publ_contact_author_fax     '86 0551 2836247'
_publ_contact_author_phone     '86 0551 2836247'
_publ_section_title
;\
<i>catena</i>-Poly[[[(acetato-\k^2^<i>O</i>,<i>O</i>')cadmium]-\m-acetato-\
\k^3^<i>O</i>,<i>O</i>':<i>O</i>'-\m-{1,2-bis[4-(pyridin-3-yl)pyrimidin-2-\
ylsulfanyl]ethane}-\k^2^<i>N</i>^4^,<i>N</i>^4'^] trihydrate]
;
loop_
    _publ_author_name
    _publ_author_footnote
    _publ_author_address
    'Hua-Ze Dong' .
;
Deparment of Chemistry and Chemical Engineering,
Hefei Normal University,
Hefei 230061
People's Republic of China
;
    'Zhao-Lian Chu' .
;
School of Chemistry and Chemical Engineering,
Anhui University of Technology,
Maanshan 243002
People's Republic of China
;
