# Supplementary material for: catena-Poly[[[(acetato-κ2 O,O′)cadmium]-μ-acetato-κ3 O,O′:O′-μ-{1,2-bis­[4-(pyridin-3-yl)pyrimidin-2-ylsulfan­yl]ethane}-κ2 N 4,N 4′] trihydrate]
Source: Acta Crystallogr Sect E Struct Rep Online. 2011 Nov 12;67(Pt 12):m1740. doi: 10.1107/S1600536811046794 (PMC3238649; doi:10.1107/S1600536811046794)
Supplement: Supplementary file 2 [file e-67-m1740-Isup2.hkl]

# 
# h,k,l, Fc-squared, Fo-squared, sigma(Fo-squared) and status flag 
# 
data_I
_shelx_title ' 1 in P2(1)/n' 
_shelx_refln_list_code          4 
_shelx_F_calc_maximum      610.62 
_exptl_crystal_F_000       344.00 
_reflns_d_resolution_high  0.8107 
 
loop_ 
 _symmetry_equiv_pos_as_xyz 
 'x, y, z' 
 '-x+1/2, y+1/2, -z+1/2' 
 '-x, -y, -z' 
 'x-1/2, -y-1/2, z-1/2' 
 
_cell_length_a    10.8000 
_cell_length_b    14.0816 
_cell_length_c    18.5944 
_cell_angle_alpha  90.000 
_cell_angle_beta   95.997 
_cell_angle_gamma  90.000 
 
_shelx_F_squared_multiplier     1.000 
 
loop_ 
 _refln_index_h 
 _refln_index_k 
 _refln_index_l 
 _refln_F_squared_calc 
 _refln_F_squared_meas 
 _refln_F_squared_sigma 
 _refln_observed_status 
   2   0   0     1562.05     1842.35     92.79 o 
   4   0   0       13.16       88.93     52.20 o 
   6   0   0       50.73      119.86     83.13 o 
   8   0   0     5029.99     4597.18    307.38 o 
  10   0   0     5947.33     5639.18    386.64 o 
  12   0   0      862.30      939.54    268.72 o 
   1   1   0    44110.70    48173.70    463.97 o 
   2   1   0     1360.83     1143.82     44.96 o 
   3   1   0    27791.56    28031.94    400.16 o 
   4   1   0     2741.91     2551.47    110.04 o 
   5   1   0      715.82      874.28     88.82 o 
   6   1   0    12111.16    11636.54    282.96 o 
   7   1   0     2254.03     2103.04    202.02 o 
   8   1   0     3759.48     3237.33    186.59 o 
   9   1   0      852.72      883.51    139.11 o 
  10   1   0      313.58      315.74    116.97 o 
  11   1   0     1293.62     1391.95    187.93 o 
  12   1   0       36.74       62.86    135.15 o 
  13   1   0      272.01      374.71    185.13 o 
   0   2   0      165.14      307.93     24.49 o 
   1   2   0     5662.33     6474.33    156.59 o 
   2   2   0       88.11      143.20     18.37 o 
   3   2   0    16893.03    17332.74    230.36 o 
   4   2   0      505.85      572.22     40.46 o 
   5   2   0    27282.12    26726.07    441.74 o 
   6   2   0      720.36      882.05    105.15 o 
   7   2   0    22239.99    21329.64    525.83 o 
   8   2   0       15.20        0.00     63.03 o 
   9   2   0      963.67      946.99    143.36 o 
  10   2   0       94.43       97.24    110.19 o 
  11   2   0       14.41        0.00     94.41 o 
  12   2   0       12.35        0.43    125.74 o 
  13   2   0      119.44       89.01    176.99 o 
   1   3   0    44861.46    51546.12    810.02 o 
   2   3   0      800.89     1052.03     43.81 o 
   3   3   0      377.94      433.45     31.33 o 
   4   3   0     6059.85     6049.07    162.12 o 
   5   3   0      592.48      709.39     50.24 o 
   6   3   0    18414.72    17703.97    293.99 o 
   7   3   0     1355.32     1325.03    189.45 o 
   8   3   0     4758.89     3924.68    204.20 o 
   9   3   0      879.72     1040.09    151.05 o 
  10   3   0      459.46      512.01    133.94 o 
  11   3   0      647.66      792.24    153.82 o 
  12   3   0        8.84        0.00    131.78 o 
  13   3   0       68.30       21.78    174.98 o 
   0   4   0   372851.59   407846.16  10790.23 o 
   1   4   0     6218.33     7188.18    439.81 o 
   2   4   0     1655.93     1289.86     82.20 o 
   3   4   0     1262.56     1174.48     56.94 o 
   4   4   0     2341.93     2200.82     58.55 o 
   5   4   0      161.79      189.98     37.54 o 
   6   4   0       34.66       96.47     25.89 o 
   7   4   0      801.68      714.46    112.62 o 
   8   4   0     1858.67     1694.71    163.14 o 
   9   4   0      227.81      192.65    100.41 o 
  10   4   0     2745.10     2532.36    199.98 o 
  11   4   0      109.69      240.98    120.83 o 
  12   4   0      585.31      630.38    170.46 o 
   1   5   0     8790.95     9052.11    431.70 o 
   2   5   0        9.71       19.68     18.94 o 
   3   5   0     6025.12     5748.97    155.42 o 
   4   5   0     4120.79     4292.74    104.87 o 
   5   5   0     3570.30     3565.35     82.72 o 
   6   5   0     4571.88     4367.72     95.50 o 
   7   5   0       21.32       52.54     48.78 o 
   8   5   0     1958.62     1835.72    157.14 o 
   9   5   0      175.38      114.86     98.17 o 
  10   5   0       76.04      105.77    101.72 o 
  11   5   0     1313.70     1326.25    254.22 o 
  12   5   0      248.66      215.35    183.66 o 
   0   6   0    12909.47    12403.48    338.31 o 
   1   6   0     1950.52     2207.33    198.15 o 
   2   6   0     3069.09     2980.94    100.37 o 
   3   6   0     5999.98     6007.53    176.14 o 
   4   6   0     2135.91     2019.21     75.61 o 
   5   6   0    14233.91    14206.57    169.38 o 
   6   6   0      140.28      186.32     41.58 o 
   7   6   0     8944.75     8426.87    405.97 o 
   8   6   0        1.88       35.99     78.02 o 
   9   6   0       27.74        8.97     84.77 o 
  10   6   0      482.44      597.16    142.61 o 
  11   6   0       34.11       50.51    120.83 o 
  12   6   0      234.38      271.37    213.62 o 
   1   7   0        1.43       27.09     28.09 o 
   2   7   0     1908.91     1902.60    109.26 o 
   3   7   0        8.22        4.94     31.69 o 
   4   7   0     4064.83     3805.13    126.40 o 
   5   7   0      112.20      119.57     44.53 o 
   6   7   0     5336.32     4761.78    131.64 o 
   7   7   0      418.67      405.04     95.50 o 
   8   7   0     1643.98     1601.50    173.99 o 
   9   7   0       49.65       97.26     97.08 o 
  10   7   0      667.44      759.31    154.40 o 
  11   7   0       36.56        0.00    136.94 o 
  12   7   0       12.46       70.94    171.36 o 
   0   8   0    57640.53    60155.74    906.68 o 
   1   8   0    10972.08    10686.73    213.54 o 
   2   8   0     1120.16     1149.16     79.04 o 
   3   8   0     1206.93     1179.06     80.59 o 
   4   8   0       92.67       95.47     42.35 o 
   5   8   0     1209.92     1085.92     83.77 o 
   6   8   0       87.83       68.84     40.43 o 
   7   8   0     2594.37     2553.01    179.06 o 
   8   8   0        1.74        0.00     72.10 o 
   9   8   0      128.93      259.05    106.62 o 
  10   8   0      595.19      670.33    153.85 o 
  11   8   0       37.11        0.00    230.05 o 
   1   9   0     3146.51     2949.40    122.92 o 
   2   9   0        1.05        8.29     32.66 o 
   3   9   0     2514.43     2331.31    112.34 o 
   4   9   0      111.10      111.47     43.06 o 
   5   9   0     1851.15     1752.65    103.28 o 
   6   9   0       13.51       35.01     45.93 o 
   7   9   0       22.13       25.50     74.49 o 
   8   9   0        8.49       98.97     91.56 o 
   9   9   0      154.33      156.44    102.66 o 
  10   9   0       41.32      156.01    127.96 o 
  11   9   0      941.05     1012.15    214.13 o 
   0  10   0     7647.21     6186.28    318.98 o 
   1  10   0      140.64      202.24     53.92 o 
   2  10   0     2699.40     2204.98    117.12 o 
   3  10   0       59.72       19.55     38.27 o 
   4  10   0     1577.00     1468.21    109.78 o 
   5  10   0      551.78      529.78     80.12 o 
   6  10   0      601.95      710.99     92.20 o 
   7  10   0      934.51      917.38    145.96 o 
   8  10   0      468.05      464.64    164.32 o 
   9  10   0       27.83       81.19    112.62 o 
  10  10   0     1104.47     1027.56    197.36 o 
   1  11   0      414.46      435.81     89.47 o 
   2  11   0      609.87      516.27     78.57 o 
   3  11   0      313.01      396.14     74.51 o 
   4  11   0      996.77     1131.41    109.52 o 
   5  11   0      215.81      244.05     69.25 o 
   6  11   0     2338.51     2071.33    132.04 o 
   7  11   0      145.71       61.74     83.86 o 
   8  11   0      601.84      672.64    147.46 o 
   9  11   0      120.38       96.51    120.09 o 
  10  11   0       52.59      156.88    161.95 o 
   0  12   0     4467.00     3748.50    284.18 o 
   1  12   0     4608.88     4014.75    210.50 o 
   2  12   0      524.18      526.47     86.55 o 
   3  12   0     2510.29     2490.22    180.38 o 
   4  12   0       65.47      114.45     62.59 o 
   5  12   0     2100.54     1951.85    182.10 o 
   6  12   0        1.93        3.97     64.82 o 
   7  12   0     2184.33     1857.05    221.35 o 
   8  12   0       11.79       15.07    114.22 o 
   9  12   0       75.54       88.45    141.44 o 
   1  13   0     1203.89      891.08    191.39 o 
   2  13   0      442.21      477.82     88.77 o 
   3  13   0      507.96      612.31     97.40 o 
   4  13   0     1477.48     1595.54    155.99 o 
   5  13   0      303.39      379.37     87.21 o 
   6  13   0      896.72      975.97    124.27 o 
   7  13   0       18.92       85.06    143.06 o 
   8  13   0        0.98      178.63    129.84 o 
   0  14   0     4273.27     3678.90    307.38 o 
   1  14   0        1.18       38.68     64.83 o 
   2  14   0      884.15      906.69    141.99 o 
   3  14   0       28.35       81.63     64.49 o 
   4  14   0      397.26      457.86    124.32 o 
   5  14   0       12.37       95.91     74.19 o 
   6  14   0       23.27      233.90    112.07 o 
   7  14   0       58.49      288.05    185.59 o 
   1  15   0      734.02      820.15    143.46 o 
   2  15   0      538.42      578.03    127.76 o 
   3  15   0      176.56      406.43     98.32 o 
   4  15   0      496.32      740.92    159.60 o 
   5  15   0       36.88      189.57     94.72 o 
   6  15   0      527.66      749.29    166.50 o 
   0  16   0      236.28      156.59    148.86 o 
   1  16   0     1074.29     1100.89    177.14 o 
   2  16   0      359.70      347.55    126.81 o 
   3  16   0      443.18      607.17    150.35 o 
   4  16   0        2.98      160.21     95.29 o 
   5  16   0      900.35     1054.09    155.83 o 
   1  17   0      274.67      256.08    134.02 o 
   2  17   0        8.47       42.51    126.44 o 
 -13   0   1       17.50       90.86    233.92 o 
 -11   0   1      860.69     1101.93    235.85 o 
  -9   0   1      589.13      436.91    160.46 o 
  -7   0   1     5384.58     5200.34    299.65 o 
  -5   0   1      159.75      193.32     77.33 o 
  -3   0   1     7933.15     7849.18    215.55 o 
  -1   0   1    65707.70    72460.63    634.09 o 
   1   0   1      178.08      231.99     27.06 o 
   3   0   1       37.72      106.33     46.40 o 
   5   0   1      184.39      125.66     65.73 o 
   7   0   1       72.33      195.25    108.26 o 
   9   0   1     1426.89     1486.64    231.99 o 
  11   0   1     3319.22     3087.34    317.05 o 
  13   0   1      705.90      643.76    303.51 o 
 -13   1   1      153.41       67.55    171.98 o 
 -12   1   1      116.72      184.30    138.93 o 
 -11   1   1       65.66       57.94     98.42 o 
 -10   1   1     1194.97     1110.65    164.51 o 
  -9   1   1       47.48       28.66     72.92 o 
  -8   1   1     2508.92     2358.86    159.87 o 
  -7   1   1      191.80      265.69     79.75 o 
  -6   1   1     2311.85     2217.00    133.94 o 
  -5   1   1      172.60      342.29     64.83 o 
  -4   1   1     1715.41     1558.53     63.52 o 
  -3   1   1     2867.56     2916.31     67.56 o 
  -2   1   1     2294.68     2235.17     43.23 o 
  -1   1   1    19025.18    20195.24    337.35 o 
   0   1   1    15158.78    17588.30    142.64 o 
   1   1   1       27.97       27.53      7.01 o 
   2   1   1    10209.83     9866.04    157.86 o 
   3   1   1       77.19       83.04     31.35 o 
   4   1   1     7400.88     7138.44    177.69 o 
   5   1   1     1937.40     1802.52    110.50 o 
   6   1   1      100.82       86.34     54.63 o 
   7   1   1     4788.75     4578.51    202.99 o 
   8   1   1     1206.21     1117.44    135.31 o 
   9   1   1       83.03       95.69     84.75 o 
  10   1   1     4922.52     4362.80    247.24 o 
  11   1   1      410.70      411.74    133.78 o 
  12   1   1      946.86      968.54    190.60 o 
  13   1   1        3.86      133.17    172.82 o 
 -13   2   1        4.36       12.36    162.40 o 
 -12   2   1      549.16      687.38    172.22 o 
 -11   2   1       71.47        0.00    171.09 o 
 -10   2   1      174.28      131.46     91.59 o 
  -9   2   1      161.95      109.06     83.07 o 
  -8   2   1      403.02      326.63     94.82 o 
  -7   2   1      707.89      787.88    135.32 o 
  -6   2   1      794.33      726.15     60.78 o 
  -5   2   1      360.76      487.34     31.38 o 
  -4   2   1      952.20     1220.40     43.13 o 
  -3   2   1      360.70      385.44     25.96 o 
  -2   2   1       10.30       25.12     12.21 o 
  -1   2   1     1685.72     1744.06     45.73 o 
   0   2   1      632.34      899.72     27.68 o 
   1   2   1      267.75      307.12     18.24 o 
   2   2   1     1243.87     1411.58     34.48 o 
   3   2   1      241.68      282.30     28.47 o 
   4   2   1     6125.54     6261.11    111.21 o 
   5   2   1       92.19       92.57     24.06 o 
   6   2   1     4533.66     4144.84    176.28 o 
   7   2   1      297.30      351.82     89.73 o 
   8   2   1      117.48       97.54     72.10 o 
   9   2   1      178.05      155.94     90.71 o 
  10   2   1     5626.77     5306.66    270.62 o 
  11   2   1      134.45      236.81    112.77 o 
  12   2   1        0.24       99.07    131.57 o 
  13   2   1       33.26       38.02    171.52 o 
 -13   3   1      725.50      722.36    239.72 o 
 -12   3   1        1.89        3.13    129.13 o 
 -11   3   1      657.77      555.07    144.73 o 
 -10   3   1      122.75       90.66     96.31 o 
  -9   3   1      340.91      324.69    103.22 o 
  -8   3   1      927.89      992.64    133.23 o 
  -7   3   1     3172.55     3078.77    171.36 o 
  -6   3   1       99.93      121.01     26.00 o 
  -5   3   1     5940.62     5682.24    118.59 o 
  -4   3   1      334.01      359.75     31.80 o 
  -3   3   1     2649.02     2747.58     65.71 o 
  -2   3   1     7835.85     7924.89    150.52 o 
  -1   3   1     4834.52     4392.44    113.87 o 
   0   3   1      326.65      344.52     24.70 o 
   1   3   1      550.25      622.93     28.67 o 
   2   3   1     9523.90     9639.77    189.80 o 
   3   3   1     1790.88     1525.18     49.48 o 
   4   3   1      187.47      192.09     21.96 o 
   5   3   1    15858.45    15490.82    219.04 o 
   6   3   1      162.31      212.31     39.26 o 
   7   3   1    12000.45    11878.56    318.51 o 
   8   3   1      252.23      268.90     86.73 o 
   9   3   1      643.81      710.61    134.64 o 
  10   3   1     1783.43     1850.92    212.65 o 
  11   3   1       51.11       39.01    111.35 o 
  12   3   1      305.15      333.58    152.30 o 
 -12   4   1      283.09      413.92    153.67 o 
 -11   4   1      916.37      920.04    167.35 o 
 -10   4   1       11.18       24.19     95.22 o 
  -9   4   1      324.30      428.74    113.24 o 
  -8   4   1      351.42      369.73     98.39 o 
  -7   4   1     2321.89     2109.97    341.21 o 
  -6   4   1     1634.68     1519.96     62.98 o 
  -5   4   1      532.93      574.87     43.75 o 
  -4   4   1     1847.16     1827.67     64.10 o 
  -3   4   1      236.83      304.37     37.98 o 
  -2   4   1      463.20      480.16     40.85 o 
  -1   4   1    89912.31    96831.36   2011.00 o 
   0   4   1     6154.73     5543.38    183.63 o 
   1   4   1    31896.92    37629.94    297.58 o 
   2   4   1      316.65      382.71     28.59 o 
   3   4   1     2140.39     2142.62     68.81 o 
   4   4   1     6289.28     6031.63     94.59 o 
   5   4   1     2889.86     2752.84     68.79 o 
   6   4   1     1949.50     1961.19     61.64 o 
   7   4   1       47.54       84.43     50.06 o 
   8   4   1       53.25       58.46     86.99 o 
   9   4   1     1422.03     1372.99    127.59 o 
  10   4   1      178.12      169.16    112.09 o 
  11   4   1     1889.17     1987.97    217.65 o 
  12   4   1       12.10        0.00    129.67 o 
 -12   5   1      479.21      524.96    177.92 o 
 -11   5   1        0.22      117.35    116.82 o 
 -10   5   1     1768.47     2021.39    207.66 o 
  -9   5   1      114.05      102.66     91.56 o 
  -8   5   1     3552.66     3486.67    203.63 o 
  -7   5   1      133.28      156.54     73.05 o 
  -6   5   1     1453.05     1376.18     68.94 o 
  -5   5   1       13.85       30.41     20.42 o 
  -4   5   1       95.30      147.60     24.61 o 
  -3   5   1      614.39      673.28     53.75 o 
  -2   5   1     1129.04     1160.09     81.60 o 
  -1   5   1     2287.04     2494.19     82.58 o 
   0   5   1    32187.80    32921.69    370.82 o 
   1   5   1      294.94      245.64     34.46 o 
   2   5   1    13507.09    12602.46    184.76 o 
   3   5   1      677.26      755.16     41.21 o 
   4   5   1     3405.17     3318.91     81.77 o 
   5   5   1     1732.15     1844.70     62.55 o 
   6   5   1      524.86      509.98     42.71 o 
   7   5   1     1508.88     1498.30    104.97 o 
   8   5   1     2143.23     2092.49    165.95 o 
   9   5   1       23.74       17.55     88.07 o 
  10   5   1     4200.86     3987.90    241.99 o 
  11   5   1      129.18      148.67    129.13 o 
  12   5   1     1299.11     1357.51    223.12 o 
 -12   6   1      797.90      982.86    219.32 o 
 -11   6   1      854.77     1121.22    190.00 o 
 -10   6   1      129.14      143.40    107.76 o 
  -9   6   1      455.55      456.56    141.12 o 
  -8   6   1      415.44      471.87    110.73 o 
  -7   6   1      336.81      414.35     96.59 o 
  -6   6   1     3058.12     2667.74     96.78 o 
  -5   6   1      655.68      666.87     48.04 o 
  -4   6   1     4490.45     4549.13    129.36 o 
  -3   6   1      192.05      183.52     39.39 o 
  -2   6   1     7768.26     7498.39    202.64 o 
  -1   6   1     9722.17    10021.11    178.07 o 
   0   6   1      498.48      543.01     51.66 o 
   1   6   1     8604.78     8662.48    200.55 o 
   2   6   1     4274.34     4076.83    116.10 o 
   3   6   1      315.01      341.73     34.13 o 
   4   6   1     9252.92     8828.95    138.05 o 
   5   6   1      229.66      287.94     36.63 o 
   6   6   1     7893.73     7844.22    201.75 o 
   7   6   1     2131.08     2011.81    190.42 o 
   8   6   1       53.02       54.46     79.96 o 
   9   6   1      474.79      574.16    133.94 o 
  10   6   1     2403.67     2635.78    219.27 o 
  11   6   1      541.38      521.79    155.67 o 
  12   6   1       50.38        0.00    148.98 o 
 -12   7   1        7.71        0.00    161.57 o 
 -11   7   1      913.51     1088.19    195.43 o 
 -10   7   1        0.05       67.25    104.89 o 
  -9   7   1        4.93        0.00     84.95 o 
  -8   7   1       56.01       49.22     75.42 o 
  -7   7   1     3096.00     2839.84    179.06 o 
  -6   7   1      110.92      136.20     50.85 o 
  -5   7   1     6640.05     6594.93    200.21 o 
  -4   7   1       10.44        9.51     34.59 o 
  -3   7   1     7497.02     6801.57    165.63 o 
  -2   7   1       35.71       33.46     29.86 o 
  -1   7   1     5980.14     6272.94    153.54 o 
   0   7   1     1565.09     1720.70    102.52 o 
   1   7   1       46.53       63.89     29.59 o 
   2   7   1        0.56        0.00     31.83 o 
   3   7   1    11657.67    11492.18    211.78 o 
   4   7   1      297.36      266.61     38.52 o 
   5   7   1    16842.16    16317.72    348.46 o 
   6   7   1       60.06       84.79     38.55 o 
   7   7   1     6050.55     5610.66    244.00 o 
   8   7   1      721.01      731.08    132.60 o 
   9   7   1      469.53      579.29    137.88 o 
  10   7   1       40.19      133.02    112.25 o 
  11   7   1       37.94       33.72    136.77 o 
  12   7   1        0.04       13.60    169.69 o 
 -11   8   1      768.80      728.63    193.88 o 
 -10   8   1       54.10      139.94    118.62 o 
  -9   8   1      264.12      260.24    102.09 o 
  -8   8   1      120.29      114.54     87.46 o 
  -7   8   1      859.39      837.76    134.02 o 
  -6   8   1     2070.13     1963.08     95.04 o 
  -5   8   1      102.95      116.14     59.45 o 
  -4   8   1     1035.42      931.72     83.31 o 
  -3   8   1        7.36       11.53     31.98 o 
  -2   8   1      513.89      546.30     65.99 o 
  -1   8   1    23730.82    23649.50    367.14 o 
   0   8   1     1298.88     1277.23    104.95 o 
   1   8   1       11.24        1.82     32.49 o 
   2   8   1     1235.94     1104.03     75.46 o 
   3   8   1     1895.26     1851.24     96.33 o 
   4   8   1     2360.53     2288.61    108.75 o 
   5   8   1      238.69      256.13     52.08 o 
   6   8   1     2305.94     2213.91    100.06 o 
   7   8   1      263.87      249.75     90.90 o 
   8   8   1      335.75      433.14    114.09 o 
   9   8   1      423.38      445.94    123.66 o 
  10   8   1      249.65      299.43    130.54 o 
  11   8   1      570.88      597.58    179.29 o 
 -11   9   1      101.17       46.40    155.94 o 
 -10   9   1     1308.86     1421.34    214.56 o 
  -9   9   1      191.19      217.51    111.87 o 
  -8   9   1     1872.04     1986.62    185.59 o 
  -7   9   1       38.55      108.26     82.02 o 
  -6   9   1      890.87      910.05     93.71 o 
  -5   9   1        3.17       34.29     41.81 o 
  -4   9   1       47.26      101.77     60.82 o 
  -3   9   1      125.42       87.32     55.74 o 
  -2   9   1     1662.98     1617.66    122.47 o 
  -1   9   1      706.53      784.45     96.80 o 
   0   9   1    21123.57    20625.43    547.10 o 
   1   9   1      134.75       99.44     41.21 o 
   2   9   1     5130.14     4774.34    155.04 o 
   3   9   1      112.22      101.06     40.97 o 
   4   9   1     1752.10     1559.73     96.16 o 
   5   9   1        8.26       23.57     41.43 o 
   6   9   1      111.56      158.22     48.44 o 
   7   9   1       56.20       71.44     96.66 o 
   8   9   1     1817.77     1659.73    307.38 o 
   9   9   1      415.10      439.20    127.04 o 
  10   9   1     2020.50     2455.63    254.25 o 
  11   9   1       92.12      210.58    167.12 o 
 -10  10   1       66.11       71.53    133.96 o 
  -9  10   1      404.81      508.15    137.34 o 
  -8  10   1      732.61      706.81    272.58 o 
  -7  10   1      511.57      531.18    194.29 o 
  -6  10   1     1685.76     1548.52    118.22 o 
  -5  10   1        4.82       19.23     45.33 o 
  -4  10   1     1858.96     1743.61    131.26 o 
  -3  10   1      172.35      120.78     48.59 o 
  -2  10   1      947.37      958.96     92.90 o 
  -1  10   1     2861.40     2498.62    163.37 o 
   0  10   1      146.99      126.49     57.22 o 
   1  10   1     1698.76     1536.25     99.00 o 
   2  10   1      616.93      507.48     73.69 o 
   3  10   1      646.90      603.71     79.22 o 
   4  10   1     2413.21     2076.86    116.97 o 
   5  10   1        3.54        0.00     43.77 o 
   6  10   1     1972.11     1870.68    124.03 o 
   7  10   1      224.06      348.83    164.32 o 
   8  10   1       12.28       22.39     81.17 o 
   9  10   1      244.73      281.08    123.82 o 
  10  10   1      965.32      894.21    204.09 o 
 -10  11   1       18.68        0.00    135.39 o 
  -9  11   1       38.30       92.16    112.77 o 
  -8  11   1        4.30      154.55    101.13 o 
  -7  11   1     1922.89     1998.40    180.81 o 
  -6  11   1        5.36        0.00     59.52 o 
  -5  11   1     3278.27     3081.98    151.99 o 
  -4  11   1       24.12        0.00     48.28 o 
  -3  11   1     1660.06     1645.76    112.12 o 
  -2  11   1       43.47       89.13     49.92 o 
  -1  11   1      710.40      708.30    128.56 o 
   0  11   1       39.74       12.01     44.86 o 
   1  11   1        7.29       16.05     45.05 o 
   2  11   1      273.80      255.26     62.71 o 
   3  11   1     1814.26     1777.63    113.55 o 
   4  11   1       28.16       75.80     50.71 o 
   5  11   1     3287.80     3349.22    158.77 o 
   6  11   1      147.99      118.44     67.63 o 
   7  11   1     2510.14     2243.95    187.26 o 
   8  11   1      166.32      198.67    113.36 o 
   9  11   1      538.44      617.88    209.75 o 
  10  11   1        3.02      134.56    157.67 o 
  -9  12   1      181.85      334.25    144.10 o 
  -8  12   1       59.28      186.95    117.51 o 
  -7  12   1      672.59      758.55    146.10 o 
  -6  12   1     1099.91     1193.54    126.13 o 
  -5  12   1       34.97        4.37     59.86 o 
  -4  12   1      642.51      646.71     98.32 o 
  -3  12   1       39.15       48.88     56.45 o 
  -2  12   1     1112.98     1072.07    112.65 o 
  -1  12   1     8155.55     7006.87    691.12 o 
   0  12   1      152.07       90.49     63.86 o 
   1  12   1      116.85      137.66     72.41 o 
   2  12   1       25.35       65.53     49.21 o 
   3  12   1      949.39      832.14    103.10 o 
   4  12   1     1711.39     1877.21    138.79 o 
   5  12   1      112.16      116.34     71.81 o 
   6  12   1     1465.10     1402.85    133.75 o 
   7  12   1      163.48      198.48    110.62 o 
   8  12   1      209.74      334.16    126.58 o 
   9  12   1      409.24      535.56    170.19 o 
  -8  13   1      432.03      420.94    148.53 o 
  -7  13   1        3.55       21.27    150.79 o 
  -6  13   1      164.89      243.09     82.71 o 
  -5  13   1       27.48        0.00     61.73 o 
  -4  13   1        0.04       55.84     69.66 o 
  -3  13   1      345.85      332.27     79.28 o 
  -2  13   1      206.98      276.14     95.62 o 
  -1  13   1      393.37      345.46    134.36 o 
   0  13   1     4624.69     3842.74    263.88 o 
   1  13   1       17.63       26.58     61.77 o 
   2  13   1     1190.29      934.29    134.86 o 
   3  13   1      511.60      539.49     93.80 o 
   4  13   1      484.35      610.50    103.76 o 
   5  13   1      395.65      470.17     97.79 o 
   6  13   1        7.72       65.02     99.63 o 
   7  13   1      101.46      174.13    113.44 o 
   8  13   1      215.36      242.27    145.33 o 
  -7  14   1       28.02      293.85    187.52 o 
  -6  14   1      242.35      318.73     92.62 o 
  -5  14   1       31.90       86.00     72.21 o 
  -4  14   1      135.04      224.42     77.00 o 
  -3  14   1        0.35       60.60     61.56 o 
  -2  14   1       55.49      108.90     72.30 o 
  -1  14   1      546.26      549.18    125.66 o 
   0  14   1        0.07       22.52     69.36 o 
   1  14   1      570.84      561.33    115.36 o 
   2  14   1       16.00       48.72     71.42 o 
   3  14   1      262.28      192.47     72.07 o 
   4  14   1       61.28       25.48     68.99 o 
   5  14   1       95.44      135.82     80.59 o 
   6  14   1      128.63      302.13    117.25 o 
   7  14   1       50.26      160.46    216.52 o 
  -6  15   1       88.88      165.81    128.30 o 
  -5  15   1      519.56      518.64    111.28 o 
  -4  15   1        2.06       20.62     71.22 o 
  -3  15   1      208.34      289.40     96.46 o 
  -2  15   1       17.85       36.22     77.88 o 
  -1  15   1      250.63      356.27    104.46 o 
   0  15   1       99.13       42.64     69.17 o 
   1  15   1       42.48       65.78     79.29 o 
   2  15   1        1.93      109.46     88.71 o 
   3  15   1      276.34      378.97    119.68 o 
   4  15   1      176.26      202.28     91.61 o 
   5  15   1      480.31      568.01    119.71 o 
   6  15   1      145.16      190.00    126.58 o 
  -5  16   1       21.55      105.76    104.31 o 
  -4  16   1      315.33      444.77    118.56 o 
  -3  16   1       59.80      106.90    129.53 o 
  -2  16   1      472.10      321.22    116.39 o 
  -1  16   1      764.13      573.01    137.34 o 
   0  16   1       31.06       18.93     99.10 o 
   1  16   1        6.91       44.74     95.00 o 
   2  16   1       50.17      185.43    118.90 o 
   3  16   1       75.33       94.42    118.89 o 
   4  16   1      311.66      484.10    145.09 o 
   5  16   1        0.10       88.01    103.11 o 
  -2  17   1        0.69      146.02    124.31 o 
  -1  17   1      166.77      253.68    134.32 o 
   0  17   1      571.26      654.88    159.04 o 
   1  17   1       18.24      111.89    123.57 o 
   2  17   1       87.41      171.41    132.39 o 
 -12   0   2     1756.08     2064.67    334.45 o 
 -10   0   2     3643.97     3642.17    317.05 o 
  -6   0   2    21492.49    21572.71    547.10 o 
  -4   0   2      400.44      553.92     57.03 o 
  -2   0   2      215.09      151.77     23.60 o 
   0   0   2    26886.50    30312.78    232.38 o 
   2   0   2   186795.36   209737.05   5611.15 o 
   4   0   2    18576.97    19765.15    413.71 o 
   6   0   2       24.92       42.53     75.40 o 
   8   0   2      400.25      440.77    143.06 o 
  10   0   2     2119.50     1975.74    286.12 o 
  12   0   2      534.89      666.96    249.38 o 
 -13   1   2      465.61      552.88    194.76 o 
 -12   1   2      511.53      625.06    167.12 o 
 -11   1   2     1858.16     1982.65    214.60 o 
 -10   1   2       67.49       65.04     90.83 o 
  -9   1   2     2993.48     2598.72    181.75 o 
  -8   1   2     1306.65     1070.01    135.97 o 
  -7   1   2     9771.33     9766.67    285.70 o 
  -6   1   2     7779.02     7761.40    130.31 o 
  -5   1   2     6091.96     6133.55     96.55 o 
  -4   1   2    11503.38    10949.64    225.46 o 
  -3   1   2       99.64       92.04     16.41 o 
  -2   1   2     2385.49     2435.90     59.97 o 
  -1   1   2    11490.11    12030.47    148.98 o 
   0   1   2     6233.78     6288.98     76.66 o 
   1   1   2    32314.21    37838.78    283.01 o 
   2   1   2      788.05      770.52     25.85 o 
   3   1   2    24951.43    24144.28    367.09 o 
   4   1   2     4435.42     4054.93    136.68 o 
   5   1   2     1357.00     1479.16     99.76 o 
   6   1   2      418.24      451.30     81.99 o 
   7   1   2       43.90       84.75     63.55 o 
   8   1   2      223.99      192.27     80.62 o 
   9   1   2      313.41      434.97    116.10 o 
  10   1   2     1645.19     1615.71    190.00 o 
  11   1   2      264.43      436.09    137.26 o 
  12   1   2        0.70       67.34    122.82 o 
  13   1   2        9.43       53.97    169.49 o 
 -13   2   2     2334.30     2247.37    276.81 o 
 -12   2   2        3.90       84.72    123.25 o 
 -11   2   2      942.47      904.15    162.67 o 
 -10   2   2        8.73        0.00     79.25 o 
  -9   2   2        0.08        0.00     71.04 o 
  -8   2   2      189.95      192.19     83.40 o 
  -7   2   2     4435.48     4323.87    332.51 o 
  -6   2   2     3327.15     3276.56    133.94 o 
  -5   2   2    32333.90    33756.27    471.85 o 
  -4   2   2       56.70       64.89     16.02 o 
  -3   2   2    34971.62    33162.62    619.95 o 
  -2   2   2        0.00       19.90     13.35 o 
  -1   2   2    24595.96    27937.22    206.64 o 
   0   2   2      179.01      279.96     16.62 o 
   1   2   2     5562.92     6745.84    101.85 o 
   2   2   2      984.88     1008.34     31.38 o 
   3   2   2      177.53      244.33     19.69 o 
   4   2   2     2193.88     2122.62     72.30 o 
   5   2   2      858.99      947.67     91.95 o 
   6   2   2     1257.07     1304.77    115.81 o 
   7   2   2      121.81       89.98     67.57 o 
   8   2   2      200.63      148.20     79.96 o 
   9   2   2    13452.18    11954.63    395.34 o 
  10   2   2       79.47       52.63     99.63 o 
  11   2   2       52.77       38.80    105.41 o 
  12   2   2       27.25       98.72     98.90 o 
 -13   3   2      366.06      516.16    252.28 o 
 -12   3   2      820.70      874.54    181.39 o 
 -11   3   2      878.62      911.00    165.13 o 
 -10   3   2      181.99       82.10     92.68 o 
  -9   3   2      807.59      959.49    146.71 o 
  -8   3   2      140.76      177.32     83.25 o 
  -7   3   2     4087.62     4019.93    194.11 o 
  -6   3   2    10113.52     9378.87    193.12 o 
  -5   3   2     1011.66     1098.41     51.01 o 
  -4   3   2    17162.19    16487.94    369.04 o 
  -3   3   2     2920.28     2808.56     77.60 o 
  -2   3   2    12243.12    13579.17    414.58 o 
  -1   3   2      391.92      494.58     34.08 o 
   0   3   2    12996.13    12571.64    245.55 o 
   1   3   2    30293.13    33301.79    482.45 o 
   2   3   2     3622.32     3473.81     98.27 o 
   3   3   2    11304.71    11530.39    117.90 o 
   4   3   2      397.11      381.83     27.62 o 
   5   3   2       59.00       75.16     18.09 o 
   6   3   2     2342.00     2132.74     80.08 o 
   7   3   2      395.55      441.51     96.59 o 
   8   3   2       63.02      118.26     73.74 o 
   9   3   2      519.88      572.29    125.67 o 
  10   3   2     2442.01     2501.25    158.12 o 
  11   3   2       40.56        0.00     83.36 o 
  12   3   2       15.56       44.80    132.42 o 
 -12   4   2      887.73      920.71    187.22 o 
 -11   4   2      119.63       56.03    144.02 o 
 -10   4   2     1764.27     1714.39    194.11 o 
  -9   4   2      137.29      137.95     93.63 o 
  -8   4   2    10257.79     8334.07    409.84 o 
  -7   4   2      114.97      219.73     76.40 o 
  -6   4   2     8001.64     7784.69    145.94 o 
  -5   4   2        3.89       61.21     23.78 o 
  -4   4   2      721.76      747.39     46.62 o 
  -3   4   2     2459.06     2283.59    126.78 o 
  -2   4   2       15.96       16.04     17.32 o 
  -1   4   2    20265.41    22144.39    224.55 o 
   0   4   2    10180.67     9808.39    229.37 o 
   1   4   2     7762.65     8364.73    189.46 o 
   2   4   2    15637.08    16437.37    365.54 o 
   3   4   2     1835.80     1721.43     55.77 o 
   4   4   2    12418.94    12630.94    140.15 o 
   5   4   2      237.17      311.61     31.71 o 
   6   4   2     1660.35     1503.21     70.11 o 
   7   4   2      417.25      504.09     74.47 o 
   8   4   2       24.19       67.66     55.00 o 
   9   4   2      473.02      529.74     95.12 o 
  10   4   2     1432.29     1439.24    183.76 o 
  11   4   2      141.68      153.09    114.09 o 
  12   4   2      340.27      381.49    158.55 o 
 -12   5   2      243.69      299.93    161.98 o 
 -11   5   2     1600.04     1790.13    217.49 o 
 -10   5   2      232.53      332.65    116.70 o 
  -9   5   2     1174.89     1127.71    160.09 o 
  -8   5   2       27.40       48.55     78.50 o 
  -7   5   2     8265.30     7024.28    326.71 o 
  -6   5   2     3951.54     3798.72    106.44 o 
  -5   5   2     6762.37     6761.17    188.91 o 
  -4   5   2     6839.48     6849.26    215.10 o 
  -3   5   2      113.47      230.64     37.65 o 
  -2   5   2     5297.36     5381.50    123.08 o 
  -1   5   2      193.47      259.41     35.93 o 
   0   5   2     5596.81     5263.52    117.71 o 
   1   5   2      461.37      470.29     44.46 o 
   2   5   2        5.45       10.15     14.26 o 
   3   5   2    16203.96    15798.66    244.43 o 
   4   5   2     1124.36     1055.59     65.59 o 
   5   5   2     5465.96     5047.38     99.52 o 
   6   5   2     1733.90     1812.85     78.20 o 
   7   5   2      204.16      202.38     58.73 o 
   8   5   2       30.01       95.14     59.37 o 
   9   5   2       28.46       71.56     94.20 o 
  10   5   2      632.37      595.46    138.70 o 
  11   5   2      189.92      204.21    127.11 o 
  12   5   2       46.20      283.02    177.86 o 
 -12   6   2       65.51      192.36    162.12 o 
 -11   6   2      757.19      754.89    170.73 o 
 -10   6   2      788.28      725.55    146.25 o 
  -9   6   2       59.21       53.12     85.93 o 
  -8   6   2     1485.17     1435.26    214.59 o 
  -7   6   2      568.12      547.82    144.02 o 
  -6   6   2     3375.92     3426.16    109.93 o 
  -5   6   2    11870.30    11381.43    186.67 o 
  -4   6   2     4081.01     3678.33    119.19 o 
  -3   6   2    12967.25    12578.35    363.37 o 
  -2   6   2      276.67      317.08     46.12 o 
  -1   6   2    19422.78    20894.73    621.84 o 
   0   6   2     1526.04     1585.26     74.03 o 
   1   6   2     2291.69     2522.38     92.10 o 
   2   6   2     5328.42     5383.47    133.58 o 
   3   6   2      579.67      610.03     44.13 o 
   4   6   2     3373.09     3478.96    106.79 o 
   5   6   2     1341.29     1265.15     58.63 o 
   6   6   2     2749.38     2560.30     82.79 o 
   7   6   2      651.98      674.26    113.24 o 
   8   6   2      830.81      929.27    142.85 o 
   9   6   2     7521.99     6958.49    300.74 o 
  10   6   2      567.73      670.19    146.37 o 
  11   6   2       42.22        8.60    122.04 o 
  12   6   2      169.84      205.73    167.87 o 
 -12   7   2      585.25      615.64    200.93 o 
 -11   7   2       44.08      109.36    126.09 o 
 -10   7   2      370.74      424.76    127.23 o 
  -9   7   2        1.45       66.93     95.00 o 
  -8   7   2       91.59       81.51     83.57 o 
  -7   7   2      257.72      269.78     64.49 o 
  -6   7   2     1863.12     1664.05     87.27 o 
  -5   7   2       24.76        9.71     35.45 o 
  -4   7   2     5171.58     4991.52    146.86 o 
  -3   7   2      365.18      402.75     57.60 o 
  -2   7   2    11774.46    11527.01    210.93 o 
  -1   7   2        0.42        0.80     27.34 o 
   0   7   2    21996.15    22550.26    358.82 o 
   1   7   2     1509.12     1532.41     82.62 o 
   2   7   2     4041.17     3973.18    125.12 o 
   3   7   2      274.38      299.82     38.10 o 
   4   7   2     2034.06     1862.33     73.84 o 
   5   7   2       58.50       75.69     47.32 o 
   6   7   2     2870.55     2684.12    115.52 o 
   7   7   2       24.74       70.90     70.93 o 
   8   7   2       79.52      139.01     86.73 o 
   9   7   2      223.15      220.87    109.13 o 
  10   7   2     1366.33     1510.35    202.31 o 
  11   7   2       25.51       68.13    135.39 o 
 -11   8   2      167.84      318.85    152.12 o 
 -10   8   2      273.25      372.72    134.23 o 
  -9   8   2      239.49      242.63     99.68 o 
  -8   8   2     1279.72     1395.87    177.86 o 
  -7   8   2      250.52      285.01     95.22 o 
  -6   8   2     1645.80     1552.07     89.89 o 
  -5   8   2      589.38      608.71     73.35 o 
  -4   8   2      350.62      343.65     60.04 o 
  -3   8   2     2050.25     1838.10     97.64 o 
  -2   8   2        8.61        9.93     29.44 o 
  -1   8   2    20661.65    21437.69    305.67 o 
   0   8   2      742.64      792.93     90.10 o 
   1   8   2     9655.01     9938.31    207.95 o 
   2   8   2     5402.23     5584.76    158.21 o 
   3   8   2       98.48      172.68     77.33 o 
   4   8   2     4061.37     4170.89    166.09 o 
   5   8   2      163.32      252.38     53.31 o 
   6   8   2      374.38      397.46     58.39 o 
   7   8   2      479.67      663.06    120.00 o 
   8   8   2       63.50      119.26     88.07 o 
   9   8   2     1198.05     1182.12    278.38 o 
  10   8   2      123.09      188.61    133.02 o 
  11   8   2      163.63      291.12    164.21 o 
 -11   9   2      583.78      632.62    180.20 o 
 -10   9   2       64.07      130.67    132.63 o 
  -9   9   2      793.52      902.47    165.29 o 
  -8   9   2       31.72      162.84     88.82 o 
  -7   9   2     4171.69     3780.00    169.00 o 
  -6   9   2       88.15      116.55     54.38 o 
  -5   9   2     2877.80     2808.10    130.09 o 
  -4   9   2      302.03      313.09     59.85 o 
  -3   9   2       15.80        0.00     31.60 o 
  -2   9   2      109.74      103.38     43.56 o 
  -1   9   2      537.98      584.48     72.88 o 
   0   9   2      391.62      434.85     80.34 o 
   1   9   2     1144.99     1035.17     88.31 o 
   2   9   2      227.67      263.61     71.49 o 
   3   9   2     6004.46     5444.16    168.45 o 
   4   9   2       17.53       34.08     40.09 o 
   5   9   2     3017.14     2832.30    128.79 o 
   6   9   2       47.35       46.29     42.03 o 
   7   9   2      592.48      443.91    109.99 o 
   8   9   2       73.08      119.91    103.22 o 
   9   9   2        9.27       78.01    101.05 o 
  10   9   2       70.41      138.77    138.45 o 
  11   9   2      400.43      368.61    194.19 o 
 -10  10   2      511.81      631.93    166.62 o 
  -9  10   2       78.97      128.11    107.76 o 
  -8  10   2     2100.48     2195.29    186.90 o 
  -7  10   2       12.54       32.68     65.36 o 
  -6  10   2     4366.60     4126.13    209.30 o 
  -5  10   2      645.37      712.46    112.41 o 
  -4  10   2      230.72      293.67     66.63 o 
  -3  10   2      505.44      520.96     76.00 o 
  -2  10   2      330.73      253.44     57.35 o 
  -1  10   2     1386.55     1494.91    101.74 o 
   0  10   2     1112.85     1118.97    118.93 o 
   1  10   2     1267.73     1333.03    123.25 o 
   2  10   2     1823.61     1554.04    107.14 o 
   3  10   2       84.29       39.26     42.94 o 
   4  10   2     3190.35     2905.82    137.03 o 
   5  10   2      217.15      134.88     58.05 o 
   6  10   2     1367.94     1361.35    117.55 o 
   7  10   2       30.39      109.20     87.20 o 
   8  10   2      926.84     1030.05    159.64 o 
   9  10   2     2267.35     2097.71    348.94 o 
  10  10   2      962.36      863.16    199.45 o 
 -10  11   2      180.77      323.18    150.77 o 
  -9  11   2      198.72      345.72    140.07 o 
  -8  11   2        1.57       64.01     93.63 o 
  -7  11   2      523.92      506.54     95.64 o 
  -6  11   2      795.57      866.63    107.38 o 
  -5  11   2       73.39      126.28     62.15 o 
  -4  11   2     1292.99     1433.40    147.48 o 
  -3  11   2      317.18      313.77     82.55 o 
  -2  11   2     3801.90     3614.38    187.22 o 
  -1  11   2       41.32      117.93     83.13 o 
   0  11   2     6928.10     6339.00    346.04 o 
   1  11   2       71.51       69.60     54.63 o 
   2  11   2      265.67      288.83     65.44 o 
   3  11   2       85.71       70.30     49.73 o 
   4  11   2      587.73      493.52     83.91 o 
   5  11   2       93.94       61.67     54.72 o 
   6  11   2      859.95      772.32    131.65 o 
   7  11   2       19.62        5.31     78.59 o 
   8  11   2      230.03      228.88    120.83 o 
   9  11   2       95.51      172.72    136.24 o 
  10  11   2      794.17      852.41    205.56 o 
  -9  12   2      145.90      353.85    143.51 o 
  -8  12   2      291.06      477.91    191.39 o 
  -7  12   2      376.12      492.43    103.75 o 
  -6  12   2      856.68      759.04    107.64 o 
  -5  12   2     1850.07     1737.23    140.63 o 
  -4  12   2        1.08       25.70     60.40 o 
  -3  12   2     2417.54     2452.67    142.80 o 
  -2  12   2       66.87       87.04     59.21 o 
  -1  12   2     6984.31     6488.06    267.24 o 
   0  12   2      181.16      149.51     69.17 o 
   1  12   2     2654.67     2270.25    165.98 o 
   2  12   2      921.52      876.77    104.08 o 
   3  12   2      474.46      373.94     81.37 o 
   4  12   2      602.51      632.42     97.21 o 
   5  12   2     1354.10     1289.11    127.37 o 
   6  12   2      104.54      115.49     91.47 o 
   7  12   2      488.26      472.77    131.15 o 
   8  12   2       38.75      117.05    120.20 o 
   9  12   2      658.98      798.25    189.88 o 
  -8  13   2       78.05      264.66    139.19 o 
  -7  13   2     1564.68     1821.08    307.38 o 
  -6  13   2      272.95      400.78     93.99 o 
  -5  13   2      592.11      567.84    101.89 o 
  -4  13   2     1405.89     1429.40    135.10 o 
  -3  13   2        0.02       10.79     54.94 o 
  -2  13   2      539.56      621.46     96.07 o 
  -1  13   2      917.02      792.39    131.23 o 
   0  13   2      792.30      667.38    119.14 o 
   1  13   2      274.07      265.11     89.13 o 
   2  13   2       47.37       65.61     65.09 o 
   3  13   2     1764.61     1831.95    138.02 o 
   4  13   2      451.45      412.45     88.49 o 
   5  13   2      724.04      913.18    120.54 o 
   6  13   2       98.78      197.19    149.82 o 
   7  13   2       56.06       53.22    109.33 o 
   8  13   2       78.24       46.73    134.81 o 
  -7  14   2       34.30      112.13    177.86 o 
  -6  14   2     1045.23     1212.62    139.03 o 
  -5  14   2        2.32       63.75     71.79 o 
  -4  14   2        6.26       19.21     63.89 o 
  -3  14   2       88.91      156.31     72.02 o 
  -2  14   2      140.50      156.87     79.75 o 
  -1  14   2      106.11      108.81     78.97 o 
   0  14   2      606.15      705.58    126.34 o 
   1  14   2       63.46       67.11     69.60 o 
   2  14   2     1043.85     1198.13    155.76 o 
   3  14   2        3.44       25.96     58.55 o 
   4  14   2      763.52      942.10    123.21 o 
   5  14   2       26.07      117.73     77.20 o 
   6  14   2      239.55      402.46    138.62 o 
   7  14   2       34.55      168.47    147.89 o 
  -6  15   2      141.08      228.68    102.37 o 
  -5  15   2        1.27      110.40     87.13 o 
  -4  15   2      267.29      412.80    100.67 o 
  -3  15   2       97.73      229.12     83.74 o 
  -2  15   2      849.56      619.34    134.60 o 
  -1  15   2      156.85      175.35     87.97 o 
   0  15   2     1398.70     1139.10    207.82 o 
   1  15   2       29.71       78.89     86.09 o 
   2  15   2       10.70        0.00     73.21 o 
   3  15   2      268.18      378.13    117.53 o 
   4  15   2      468.79      494.18    106.85 o 
   5  15   2       58.96      140.84     96.30 o 
   6  15   2      457.62      423.31    157.93 o 
  -5  16   2      575.94      549.99    121.35 o 
  -4  16   2       13.44       98.48     88.60 o 
  -3  16   2      642.64      642.86    148.98 o 
  -2  16   2       75.22      191.87    105.97 o 
  -1  16   2      855.87      883.42    159.90 o 
   0  16   2      259.37      137.60     95.50 o 
   1  16   2      492.46      350.89    118.89 o 
   2  16   2       66.23       53.71    102.46 o 
   3  16   2      328.15      407.99    135.60 o 
   4  16   2        1.24       17.27     93.66 o 
  -2  17   2       71.93      161.14    120.20 o 
  -1  17   2      443.00      343.39    131.84 o 
   0  17   2       67.63       57.50    111.40 o 
   1  17   2       34.40       87.56    124.81 o 
   2  17   2        1.63        0.00    119.32 o 
 -13   0   3       14.95       23.20    214.59 o 
 -11   0   3      157.69      359.58    166.26 o 
  -9   0   3      616.23      552.90    160.46 o 
  -7   0   3    12519.69    11850.59    438.84 o 
  -5   0   3     5662.03     4457.09    124.98 o 
  -3   0   3     3219.22     2805.51    215.55 o 
  -1   0   3     4600.13     4743.60    184.62 o 
   1   0   3    19888.68    22152.04    435.01 o 
   3   0   3    96589.23   107993.23   3542.61 o 
   5   0   3    14213.34    13520.88    384.71 o 
   7   0   3     2558.18     2580.84    222.32 o 
   9   0   3        0.01      156.59    141.12 o 
  11   0   3      632.18      697.89    220.39 o 
 -13   1   3      514.31      457.86    187.26 o 
 -12   1   3       14.81       65.56    121.64 o 
 -11   1   3      311.07      483.50    129.17 o 
 -10   1   3        2.33        0.00     98.59 o 
  -9   1   3      224.88      242.85     89.65 o 
  -8   1   3     3560.24     3069.53    179.06 o 
  -7   1   3      107.10      107.49     63.55 o 
  -6   1   3    16550.51    16746.01    181.41 o 
  -5   1   3        4.45       50.42     17.81 o 
  -4   1   3      210.92      201.89     25.14 o 
  -3   1   3     3095.18     3008.36     66.28 o 
  -2   1   3       99.25      104.26     16.71 o 
  -1   1   3    13104.60    14736.81    171.31 o 
   0   1   3     7229.74     8114.87     88.26 o 
   1   1   3    11549.54    12194.06    105.49 o 
   2   1   3    40824.25    45612.60    361.39 o 
   3   1   3     2214.55     2127.25     55.94 o 
   4   1   3    35151.34    35065.30    811.79 o 
   5   1   3     1737.19     1483.17    103.86 o 
   6   1   3     2556.75     2435.84    140.11 o 
   7   1   3     1366.96     1443.55    135.76 o 
   8   1   3     1341.68     1355.72    148.20 o 
   9   1   3     5141.38     4795.94    239.22 o 
  10   1   3      254.91      202.01    108.67 o 
  11   1   3     1094.89     1145.15    177.71 o 
  12   1   3      502.44      759.43    133.83 o 
 -13   2   3        3.26       96.42    166.50 o 
 -12   2   3      362.46      450.26    152.41 o 
 -11   2   3       68.63      182.91    105.78 o 
 -10   2   3      269.83      320.35    113.44 o 
  -9   2   3       14.82       94.95     77.15 o 
  -8   2   3      236.71      208.77     81.99 o 
  -7   2   3       62.04       73.01     58.35 o 
  -6   2   3     6754.87     6936.22    182.21 o 
  -5   2   3      164.64      161.13     26.36 o 
  -4   2   3      505.21      413.70     33.72 o 
  -3   2   3     1550.51     1415.07     49.10 o 
  -2   2   3    11779.95    10464.77    301.12 o 
  -1   2   3     2898.83     3290.72     56.50 o 
   0   2   3    19261.83    22358.68    479.71 o 
   1   2   3     2766.81     2727.39     50.13 o 
   2   2   3     4490.74     5001.13     75.97 o 
   3   2   3      708.79      693.65     30.36 o 
   4   2   3      134.79      248.50     25.03 o 
   5   2   3      566.79      531.26     37.90 o 
   6   2   3     2703.20     2898.35    118.79 o 
   7   2   3      231.67      285.78     82.69 o 
   8   2   3    12633.18    11344.71    329.37 o 
   9   2   3      104.36      170.99     73.90 o 
  10   2   3     1240.59     1500.30    141.49 o 
  11   2   3        2.94       89.43     83.90 o 
  12   2   3     1004.91      935.31    143.24 o 
 -13   3   3      602.11      876.08    220.64 o 
 -12   3   3        2.37       67.87    130.41 o 
 -11   3   3      783.14      590.77    148.63 o 
 -10   3   3       44.04        0.00     84.09 o 
  -9   3   3      135.64      132.00     88.59 o 
  -8   3   3      328.49      293.05     89.53 o 
  -7   3   3       51.48       27.56     70.56 o 
  -6   3   3    11941.49    11799.05    494.45 o 
  -5   3   3     8306.47     7175.50    266.59 o 
  -4   3   3      653.13      581.84     40.35 o 
  -3   3   3    18152.21    19004.39    411.25 o 
  -2   3   3       70.56      141.07     25.62 o 
  -1   3   3    31137.04    34790.97    268.98 o 
   0   3   3      109.63       92.01     15.11 o 
   1   3   3      718.27      550.08     31.01 o 
   2   3   3    12265.42    12532.56    135.82 o 
   3   3   3       21.59       45.32     13.50 o 
   4   3   3    11047.39    11208.22    125.77 o 
   5   3   3     1453.70     1421.11     48.30 o 
   6   3   3     1305.11     1329.82     91.01 o 
   7   3   3     3374.56     3131.06    135.29 o 
   8   3   3     1173.91     1132.85    108.52 o 
   9   3   3     7969.93     7394.12    240.69 o 
  10   3   3       73.95       16.98     72.97 o 
  11   3   3     1406.48     1368.99    147.64 o 
  12   3   3      218.91      145.13    146.57 o 
 -12   4   3       74.93       66.49    141.08 o 
 -11   4   3      123.44       95.84    114.06 o 
 -10   4   3        2.77       10.91     89.13 o 
  -9   4   3      412.69      505.96    120.29 o 
  -8   4   3      460.86      467.84    104.41 o 
  -7   4   3     8008.42     7005.15    337.35 o 
  -6   4   3     2006.96     1962.32     76.82 o 
  -5   4   3      714.85      545.22     46.70 o 
  -4   4   3     1795.24     1709.14     64.91 o 
  -3   4   3      805.40      763.96     50.69 o 
  -2   4   3     4167.71     3844.16     97.79 o 
  -1   4   3     3532.89     3473.66    136.78 o 
   0   4   3      990.74      892.60     37.43 o 
   1   4   3    15135.04    15481.40    160.17 o 
   2   4   3     2783.41     3123.94     72.85 o 
   3   4   3    19520.29    20081.18    283.24 o 
   4   4   3      609.80      666.26     39.18 o 
   5   4   3     8582.96     8323.97    152.87 o 
   6   4   3      283.59      376.57     44.35 o 
   7   4   3     2611.66     2296.85    120.30 o 
   8   4   3      171.53      167.43     64.26 o 
   9   4   3       69.25      131.65     74.08 o 
  10   4   3      301.95      335.77     92.36 o 
  11   4   3      400.51      547.21    147.46 o 
  12   4   3       25.66        1.25    142.09 o 
 -12   5   3       24.25       41.77    156.59 o 
 -11   5   3      197.51      188.87    117.18 o 
 -10   5   3      389.78      488.62    123.30 o 
  -9   5   3      260.29      329.48    106.73 o 
  -8   5   3     2658.89     2551.54    179.06 o 
  -7   5   3      194.46      218.22     56.02 o 
  -6   5   3     6698.70     6448.46    139.87 o 
  -5   5   3        8.10       30.15     26.30 o 
  -4   5   3        6.94       46.59     27.16 o 
  -3   5   3     6268.94     6562.02    142.92 o 
  -2   5   3     1034.69      991.02     60.89 o 
  -1   5   3    15312.53    16365.83    291.80 o 
   0   5   3    10747.74    11296.33    271.71 o 
   1   5   3        1.66       33.77     20.91 o 
   2   5   3    15439.08    15735.91    344.89 o 
   3   5   3     1393.71     1235.01     54.47 o 
   4   5   3    19844.27    19615.79    191.65 o 
   5   5   3      101.84       90.75     24.97 o 
   6   5   3     4020.79     3778.75    110.14 o 
   7   5   3      925.28     1110.01    101.66 o 
   8   5   3      481.42      638.78     93.18 o 
   9   5   3     1681.91     1741.15    187.14 o 
  10   5   3      211.05      205.25    108.22 o 
  11   5   3      187.09      170.38    121.64 o 
  12   5   3      160.11       95.69    157.20 o 
 -12   6   3      430.41      405.19    161.97 o 
 -11   6   3      237.34      427.84    150.20 o 
 -10   6   3      604.46      574.72    139.27 o 
  -9   6   3      780.61      789.13    148.31 o 
  -8   6   3       61.27       58.77     75.15 o 
  -7   6   3     1234.79     1272.22    100.51 o 
  -6   6   3     5129.58     5142.92    134.27 o 
  -5   6   3     1022.40     1059.30     68.78 o 
  -4   6   3     4549.21     3838.06    123.91 o 
  -3   6   3      533.41      557.23     58.92 o 
  -2   6   3    13007.67    12548.96    207.04 o 
  -1   6   3     1101.20     1079.79     65.78 o 
   0   6   3    19521.01    20398.41    278.61 o 
   1   6   3     5838.49     5783.93    145.30 o 
   2   6   3      522.13      600.37     44.86 o 
   3   6   3     7569.60     7458.67    131.72 o 
   4   6   3     1870.75     1777.99     70.68 o 
   5   6   3      530.77      587.88     54.20 o 
   6   6   3     2804.53     2710.98     99.60 o 
   7   6   3      112.57      130.04     71.97 o 
   8   6   3     7170.63     6700.17    277.50 o 
   9   6   3      218.06      177.44    106.82 o 
  10   6   3      221.34      258.77    125.74 o 
  11   6   3       20.40       99.11    136.51 o 
  12   6   3      363.48      275.80    180.38 o 
 -12   7   3        0.30      115.11    193.32 o 
 -11   7   3      622.63      808.97    185.59 o 
 -10   7   3       25.61      227.35    113.30 o 
  -9   7   3       51.51      144.03     97.08 o 
  -8   7   3        0.13        3.56     69.02 o 
  -7   7   3      651.94      648.03     86.34 o 
  -6   7   3      912.58      880.61     74.12 o 
  -5   7   3     4540.20     3908.30    136.28 o 
  -4   7   3       89.03      133.63     44.59 o 
  -3   7   3    14369.80    15072.24    249.54 o 
  -2   7   3      304.63      289.97     51.01 o 
  -1   7   3    16398.00    16407.50    486.11 o 
   0   7   3      303.71      308.39     88.93 o 
   1   7   3     1078.88     1108.22     73.56 o 
   2   7   3      112.48       73.87     32.93 o 
   3   7   3      147.50      176.80     32.13 o 
   4   7   3        0.46       40.13     26.04 o 
   5   7   3     3641.07     3497.93     96.55 o 
   6   7   3        0.18       34.11     40.73 o 
   7   7   3     1928.39     1733.72    217.49 o 
   8   7   3      372.45      361.16    111.87 o 
   9   7   3     4606.00     4528.94    258.09 o 
  10   7   3        2.25      107.29    113.95 o 
  11   7   3      641.16      784.00    184.16 o 
 -11   8   3      276.44      416.58    153.93 o 
 -10   8   3        3.03      152.63    116.70 o 
  -9   8   3      802.49      830.79    148.93 o 
  -8   8   3       54.43       70.67     85.99 o 
  -7   8   3     1621.51     1586.62    120.72 o 
  -6   8   3     1635.12     1565.64     91.13 o 
  -5   8   3       42.92       84.90     44.26 o 
  -4   8   3     2238.46     2155.06    108.57 o 
  -3   8   3      524.82      596.97     71.00 o 
  -2   8   3     1698.41     1585.03     91.43 o 
  -1   8   3     1585.88     1576.49     91.43 o 
   0   8   3      510.41      542.29     78.59 o 
   1   8   3     2711.27     2706.15    114.05 o 
   2   8   3      117.57      177.97     45.72 o 
   3   8   3     5241.80     5049.78    165.35 o 
   4   8   3     1591.55     1747.81     98.62 o 
   5   8   3     2479.21     2474.14    113.83 o 
   6   8   3      171.95      215.21     57.47 o 
   7   8   3      304.81      317.05     98.42 o 
   8   8   3      296.20      159.47     94.82 o 
   9   8   3       78.97      161.92    108.15 o 
  10   8   3      919.08     1220.28    187.87 o 
  11   8   3        9.30      109.93    148.93 o 
 -11   9   3       46.59      114.66    148.28 o 
 -10   9   3      287.01      507.59    149.82 o 
  -9   9   3        9.26       75.44     98.17 o 
  -8   9   3     2450.81     2274.89    187.22 o 
  -7   9   3      374.38      458.47     85.78 o 
  -6   9   3     2672.09     2689.30    131.17 o 
  -5   9   3      264.21      319.79     65.47 o 
  -4   9   3      104.50      126.90     48.05 o 
  -3   9   3       16.85       27.69     38.74 o 
  -2   9   3      433.96      482.80     69.18 o 
  -1   9   3       77.55      130.14     43.97 o 
   0   9   3     2919.12     2800.36    146.83 o 
   1   9   3       71.54       55.78     33.25 o 
   2   9   3     8831.92     8896.29    212.60 o 
   3   9   3       65.62       55.44     38.84 o 
   4   9   3     7384.28     6876.38    315.11 o 
   5   9   3        7.33        1.22     37.22 o 
   6   9   3      881.95      896.01     98.03 o 
   7   9   3       29.93       37.65     80.34 o 
   8   9   3      291.94      317.57    168.19 o 
   9   9   3        0.72       57.75    100.91 o 
  10   9   3      114.11      182.46    145.54 o 
  11   9   3       14.47       46.14    162.95 o 
 -10  10   3       90.22      196.89    132.51 o 
  -9  10   3      255.76      415.46    133.39 o 
  -8  10   3        0.14       52.74     87.36 o 
  -7  10   3     1550.45     1725.62    198.15 o 
  -6  10   3     1760.01     1626.35    118.80 o 
  -5  10   3        2.02       24.58     50.49 o 
  -4  10   3      883.57      890.40     96.23 o 
  -3  10   3      361.15      266.14     60.19 o 
  -2  10   3     2213.03     2152.96    116.29 o 
  -1  10   3     1037.07     1211.89    101.53 o 
   0  10   3      380.23      506.97     91.59 o 
   1  10   3     1750.91     1695.52    130.41 o 
   2  10   3       68.53       98.50     47.59 o 
   3  10   3     2946.03     2782.84    166.76 o 
   4  10   3       76.47       95.94     62.60 o 
   5  10   3     1476.90     1470.51    111.03 o 
   6  10   3      223.11      231.45     73.22 o 
   7  10   3      417.16      501.61    121.65 o 
   8  10   3     1390.06     1565.58    234.89 o 
   9  10   3       51.05      143.06    118.93 o 
  10  10   3        2.66      133.49    154.40 o 
 -10  11   3       15.13      156.36    139.53 o 
  -9  11   3       37.33      194.29    127.13 o 
  -8  11   3       15.73       90.99     92.20 o 
  -7  11   3        3.55       43.17     70.33 o 
  -6  11   3       27.76        0.00     74.04 o 
  -5  11   3     2708.63     2569.68    141.94 o 
  -4  11   3       12.71       69.76     50.62 o 
  -3  11   3     3778.21     3371.92    153.92 o 
  -2  11   3       20.48       43.57     46.46 o 
  -1  11   3     3199.71     2951.68    172.89 o 
   0  11   3        6.60       71.57     60.82 o 
   1  11   3      326.75      311.94     85.23 o 
   2  11   3      143.13      256.35     80.10 o 
   3  11   3       78.30       58.00     52.79 o 
   4  11   3      288.74      335.01     70.66 o 
   5  11   3      481.47      642.43     90.56 o 
   6  11   3      466.89      491.17    111.40 o 
   7  11   3      113.75      115.72     96.94 o 
   8  11   3       40.22      161.49    112.03 o 
   9  11   3     2072.28     1944.23    229.82 o 
  -9  12   3      118.69      543.23    214.59 o 
  -8  12   3       43.92       83.25    105.85 o 
  -7  12   3      767.33      849.92    130.61 o 
  -6  12   3      370.38      408.13     91.76 o 
  -5  12   3       27.17       44.33     80.64 o 
  -4  12   3     1497.42     1501.93    131.79 o 
  -3  12   3       12.45       13.58     53.72 o 
  -2  12   3     3417.97     2902.56    179.72 o 
  -1  12   3      239.67      172.35     81.26 o 
   0  12   3     1773.20     1676.09    208.79 o 
   1  12   3     1260.37     1159.93    201.05 o 
   2  12   3        1.77        0.00     49.06 o 
   3  12   3      431.97      510.49     86.98 o 
   4  12   3      195.33      217.48     70.03 o 
   5  12   3      241.34      224.15     71.40 o 
   6  12   3      494.61      587.63    130.19 o 
   7  12   3        8.36      123.99    145.96 o 
   8  12   3      614.70      653.12    159.90 o 
   9  12   3       92.46       93.04    152.19 o 
  -8  13   3      694.24      839.28    176.34 o 
  -7  13   3       72.35      189.99    127.59 o 
  -6  13   3      719.71      894.62    140.00 o 
  -5  13   3      128.63       96.38     83.45 o 
  -4  13   3        5.64       25.05     61.71 o 
  -3  13   3      267.21      340.88    109.23 o 
  -2  13   3        0.04       40.30     69.20 o 
  -1  13   3     1881.31     1540.78    164.04 o 
   0  13   3      393.81      298.46     93.27 o 
   1  13   3      916.18      864.15    134.39 o 
   2  13   3     1681.24     1445.50    196.22 o 
   3  13   3       16.83       26.57     56.97 o 
   4  13   3     2188.29     2111.47    146.43 o 
   5  13   3      348.05      410.07     88.47 o 
   6  13   3      188.59      315.92    116.70 o 
   7  13   3      532.86      686.02    162.05 o 
   8  13   3       60.57       75.67    143.36 o 
  -7  14   3      801.55      938.87    170.93 o 
  -6  14   3      301.12      372.14     99.86 o 
  -5  14   3       13.99       84.89     73.02 o 
  -4  14   3       21.68      104.44     70.42 o 
  -3  14   3       20.55       66.13     61.52 o 
  -2  14   3       10.80       51.55     69.68 o 
  -1  14   3        6.06       34.32     69.56 o 
   0  14   3        4.85       11.75     68.19 o 
   1  14   3      406.41      390.98     99.30 o 
   2  14   3        0.12       59.16     67.70 o 
   3  14   3     1967.32     2095.93    172.62 o 
   4  14   3        0.99       81.23     67.47 o 
   5  14   3      787.24      896.91    123.29 o 
   6  14   3       18.53       74.99    115.53 o 
   7  14   3      360.04      579.62    283.22 o 
  -6  15   3       40.77      147.65     96.10 o 
  -5  15   3      288.09      457.11    108.30 o 
  -4  15   3      229.91      368.66     98.00 o 
  -3  15   3      792.55     1068.96    131.60 o 
  -2  15   3        4.48       57.10     85.36 o 
  -1  15   3      793.76      657.69    135.33 o 
   0  15   3       51.02       75.87     79.41 o 
   1  15   3      179.32      230.31     93.03 o 
   2  15   3      300.58      355.82    106.37 o 
   3  15   3        0.35       60.37     87.79 o 
   4  15   3      527.76      676.91    115.23 o 
   5  15   3       83.59      146.55     96.95 o 
   6  15   3      471.08      482.75    160.14 o 
  -5  16   3       33.41       72.08     97.97 o 
  -4  16   3      228.05      390.10    106.61 o 
  -3  16   3       92.18       60.67    100.68 o 
  -2  16   3     1561.38     1527.70    193.59 o 
  -1  16   3       30.00       40.46    120.83 o 
   0  16   3      926.85      843.46    157.53 o 
   1  16   3       30.92       39.05     89.05 o 
   2  16   3       14.91       91.67    109.11 o 
   3  16   3        0.27       98.59    105.72 o 
   4  16   3        1.38        5.43    116.82 o 
  -2  17   3       10.26       44.36    111.25 o 
  -1  17   3      770.56      489.63    148.33 o 
   0  17   3        1.29        0.00    111.73 o 
   1  17   3      190.47      272.28    126.26 o 
 -12   0   4        0.20        1.93    181.72 o 
 -10   0   4      132.54      139.19    127.59 o 
  -8   0   4     7018.53     6350.60    349.91 o 
  -6   0   4     4237.56     3645.89    128.68 o 
  -4   0   4    25537.01    25244.71    799.38 o 
  -2   0   4     4362.98     4482.85    207.82 o 
   0   0   4     1249.91     1354.09     59.45 o 
   2   0   4    14089.13    14006.04    203.66 o 
   4   0   4    47363.80    52885.00    791.05 o 
   6   0   4     1486.70     1480.84    162.39 o 
   8   0   4       20.75        0.00     92.79 o 
  10   0   4       10.16       92.79    146.92 o 
  12   0   4      387.10      577.47    153.17 o 
 -13   1   4       91.96       97.25    165.25 o 
 -12   1   4      925.42      835.35    179.45 o 
 -11   1   4       59.91      135.93     99.76 o 
 -10   1   4      234.21      249.78    119.86 o 
  -9   1   4      426.15      433.41    107.76 o 
  -8   1   4      389.94      397.57     93.63 o 
  -7   1   4    10885.73    10672.66    597.36 o 
  -6   1   4        6.12       10.52     19.57 o 
  -5   1   4     3105.30     2827.76     79.34 o 
  -4   1   4     4823.25     4692.99    128.91 o 
  -3   1   4     3041.73     2972.34     73.94 o 
  -2   1   4     1051.81     1133.01     41.30 o 
  -1   1   4       22.81       18.70     11.08 o 
   0   1   4    11669.18    12827.41    206.32 o 
   1   1   4      151.73      143.97     16.29 o 
   2   1   4     5386.84     5221.30     83.14 o 
   3   1   4    16532.47    17016.52    222.91 o 
   4   1   4      946.11      917.95     36.97 o 
   5   1   4     5648.27     5145.26    172.16 o 
   6   1   4      520.61      436.57     66.26 o 
   7   1   4       99.66      138.90     55.73 o 
   8   1   4       11.17       11.11     49.40 o 
   9   1   4       17.48        0.00     57.08 o 
  10   1   4      846.44      778.88    115.15 o 
  11   1   4       66.94      190.60     88.93 o 
  12   1   4      249.77      389.33    120.26 o 
 -13   2   4     1092.70      938.34    219.24 o 
 -12   2   4      114.10      259.05    139.35 o 
 -11   2   4     2462.59     2471.80    198.86 o 
 -10   2   4        0.61        0.00     80.65 o 
  -9   2   4     1600.12     1507.64    165.39 o 
  -8   2   4       39.94       22.63     55.25 o 
  -7   2   4      266.72      257.76     79.96 o 
  -6   2   4      447.27      533.00     45.41 o 
  -5   2   4     1424.25     1584.88     63.40 o 
  -4   2   4     6072.29     5738.20    113.57 o 
  -3   2   4    10687.96    10622.99    157.93 o 
  -2   2   4     1390.94     1484.67     65.15 o 
  -1   2   4    19165.94    18852.57    252.28 o 
   0   2   4      110.99      179.81     16.92 o 
   1   2   4      323.72      481.66     26.54 o 
   2   2   4     2268.91     2274.02     46.57 o 
   3   2   4     1568.64     1779.26     48.33 o 
   4   2   4      548.81      560.02     33.89 o 
   5   2   4       53.74       85.89     17.07 o 
   6   2   4      785.26      754.97     78.27 o 
   7   2   4      700.23      899.65     91.23 o 
   8   2   4      307.29      370.46     77.18 o 
   9   2   4     1157.75     1068.81    116.58 o 
  10   2   4       13.50       62.95     72.72 o 
  11   2   4     2262.08     2166.29    166.28 o 
  12   2   4       65.52      100.54    104.63 o 
 -13   3   4        7.73       46.32    157.14 o 
 -12   3   4     1129.12     1078.60    187.22 o 
 -11   3   4      131.31       75.97    106.21 o 
 -10   3   4     1561.46     1445.07    182.49 o 
  -9   3   4      376.46      281.30     98.76 o 
  -8   3   4     2937.82     2787.89    174.19 o 
  -7   3   4     2338.78     2354.25    104.07 o 
  -6   3   4      847.34      963.60     58.24 o 
  -5   3   4       79.92      154.27     30.84 o 
  -4   3   4    13485.63    13544.32    281.55 o 
  -3   3   4      166.80      243.69     33.95 o 
  -2   3   4     6144.55     6480.74    121.40 o 
  -1   3   4      113.74       97.13     17.63 o 
   0   3   4       31.96       50.95     14.09 o 
   1   3   4       49.56       71.99     15.45 o 
   2   3   4     3375.31     3010.34     70.90 o 
   3   3   4     3909.31     3966.64     74.80 o 
   4   3   4      719.24      854.47     39.48 o 
   5   3   4      368.30      409.55     31.49 o 
   6   3   4      819.34      944.87     83.79 o 
   7   3   4      310.65      327.68     66.52 o 
   8   3   4     1801.08     1696.40    115.76 o 
   9   3   4       52.97       11.50     62.50 o 
  10   3   4     1727.43     1693.57    150.78 o 
  11   3   4        5.05       87.83     82.69 o 
  12   3   4      360.81      555.50    165.39 o 
 -12   4   4        2.69      186.17    237.79 o 
 -11   4   4      521.06      605.39    142.17 o 
 -10   4   4        3.19       64.00     89.73 o 
  -9   4   4     1270.13     1143.87    158.41 o 
  -8   4   4     2714.51     2646.30    171.55 o 
  -7   4   4      337.86      303.18     56.63 o 
  -6   4   4     2983.29     2819.15     94.44 o 
  -5   4   4      826.50      920.67     57.27 o 
  -4   4   4    15081.40    14952.36    238.87 o 
  -3   4   4      535.31      592.46     50.81 o 
  -2   4   4      412.62      402.49     41.18 o 
  -1   4   4    12146.67    11812.42    170.49 o 
   0   4   4     1386.70     1697.88     52.80 o 
   1   4   4     1835.62     2049.09     54.32 o 
   2   4   4     1323.10     1149.09     48.82 o 
   3   4   4     2200.34     2209.28     67.73 o 
   4   4   4    15122.70    16211.43    168.21 o 
   5   4   4        4.33       17.45     18.69 o 
   6   4   4     1907.12     1806.45    105.88 o 
   7   4   4     1408.79     1395.25    105.21 o 
   8   4   4       55.35       73.43     60.13 o 
   9   4   4     1043.80      990.36    125.44 o 
  10   4   4       48.78       47.06     75.50 o 
  11   4   4      113.11      122.96    119.56 o 
  12   4   4      274.15      305.71    171.52 o 
 -12   5   4      112.08      109.44    135.96 o 
 -11   5   4        0.05       66.94    113.44 o 
 -10   5   4       57.41      124.23     93.58 o 
  -9   5   4      881.87      780.03    168.19 o 
  -8   5   4       20.59       53.80     72.10 o 
  -7   5   4     7601.75     7174.92    192.04 o 
  -6   5   4      391.26      480.74     53.69 o 
  -5   5   4     3897.65     3372.59    102.40 o 
  -4   5   4     3314.58     3714.77    116.23 o 
  -3   5   4     7322.65     7846.05    213.05 o 
  -2   5   4     5376.62     5521.91    129.92 o 
  -1   5   4      514.41      470.45     33.99 o 
   0   5   4      653.64      693.32     37.73 o 
   1   5   4       34.94       55.62     21.06 o 
   2   5   4     2109.36     2072.45     68.14 o 
   3   5   4     8558.52     8329.98    136.44 o 
   4   5   4      220.98      250.46     32.62 o 
   5   5   4     3113.39     2781.11     78.69 o 
   6   5   4        0.21       37.97     31.13 o 
   7   5   4     1519.60     1547.83    113.45 o 
   8   5   4       17.57        0.00     58.20 o 
   9   5   4       36.52      112.29    105.62 o 
  10   5   4      375.13      442.46    133.15 o 
  11   5   4      183.31      294.04    136.62 o 
  12   5   4       27.06        0.00    144.82 o 
 -12   6   4      211.02      326.62    164.87 o 
 -11   6   4     1583.62     1922.23    227.53 o 
 -10   6   4       27.69       86.81    108.62 o 
  -9   6   4     2413.64     2423.05    194.96 o 
  -8   6   4     1356.89     1320.88    157.04 o 
  -7   6   4      491.91      418.13     72.49 o 
  -6   6   4     3394.75     3106.23    109.51 o 
  -5   6   4      166.60      253.42     44.97 o 
  -4   6   4     7550.59     7828.44    277.75 o 
  -3   6   4     9680.03     9412.87    187.37 o 
  -2   6   4     3222.17     3040.57    107.04 o 
  -1   6   4    10554.83    10618.86    188.78 o 
   0   6   4        2.90       20.52     19.35 o 
   1   6   4     5474.27     5470.64    138.34 o 
   2   6   4     3006.96     2811.30     97.38 o 
   3   6   4      407.50      521.70     46.22 o 
   4   6   4     5859.35     5826.92    124.85 o 
   5   6   4      328.70      336.87     40.68 o 
   6   6   4     1366.74     1481.01     82.49 o 
   7   6   4     1996.48     2141.28    124.92 o 
   8   6   4      127.72      150.55     94.12 o 
   9   6   4     1136.30     1049.70    164.62 o 
  10   6   4        0.69       19.46    102.09 o 
  11   6   4      905.43      944.62    186.14 o 
 -12   7   4     1089.02     1143.13    215.06 o 
 -11   7   4        0.04       41.28    126.58 o 
 -10   7   4     2020.69     2077.22    222.06 o 
  -9   7   4        7.03       58.00     88.85 o 
  -8   7   4     3434.64     3210.81    402.11 o 
  -7   7   4        0.13        8.91     49.01 o 
  -6   7   4       48.92       47.58     36.87 o 
  -5   7   4     1788.09     1745.94     97.13 o 
  -4   7   4     1597.72     1539.63     89.85 o 
  -3   7   4       14.28       28.18     32.96 o 
  -2   7   4     8668.35     8918.37    190.40 o 
  -1   7   4      453.03      485.48     59.78 o 
   0   7   4     5691.70     5634.31    134.20 o 
   1   7   4      258.25      293.33     50.05 o 
   2   7   4     6656.62     6282.61    159.96 o 
   3   7   4       51.04      109.10     30.19 o 
   4   7   4      631.57      730.51     57.32 o 
   5   7   4       33.41       46.71     28.97 o 
   6   7   4     2973.20     2658.43    122.90 o 
   7   7   4      234.63      194.79     86.09 o 
   8   7   4     2962.09     3093.96    324.78 o 
   9   7   4       69.83      194.38    103.96 o 
  10   7   4     1178.44     1453.84    197.24 o 
  11   7   4       16.35       86.17    147.52 o 
 -11   8   4      549.26      775.42    179.60 o 
 -10   8   4        0.54      192.94    114.70 o 
  -9   8   4     1375.96     1402.19    229.09 o 
  -8   8   4     1524.39     1607.13    179.10 o 
  -7   8   4     1065.40     1093.73    124.74 o 
  -6   8   4      355.29      390.14     61.04 o 
  -5   8   4      330.59      426.65     67.97 o 
  -4   8   4     2698.58     2850.67    124.20 o 
  -3   8   4     2154.07     2137.99    106.31 o 
  -2   8   4     1020.30     1219.35     83.71 o 
  -1   8   4     4436.82     4232.44    139.99 o 
   0   8   4      444.74      494.02     50.19 o 
   1   8   4     4159.55     4083.54    138.56 o 
   2   8   4      441.73      444.29     61.22 o 
   3   8   4     4466.69     4593.95    150.08 o 
   4   8   4     6698.32     6400.55    333.62 o 
   5   8   4      392.24      483.68     67.59 o 
   6   8   4      675.85      731.73     85.76 o 
   7   8   4     1551.57     1722.85    168.70 o 
   8   8   4       43.48      156.47     97.56 o 
   9   8   4     1179.85     1389.57    194.29 o 
  10   8   4        1.60       14.20    126.05 o 
  11   8   4      288.62      327.63    178.20 o 
 -11   9   4       15.14      273.84    154.93 o 
 -10   9   4        1.08      112.57    120.69 o 
  -9   9   4      396.10      383.20    122.44 o 
  -8   9   4       30.27      112.87    154.66 o 
  -7   9   4     4479.85     3991.95    176.09 o 
  -6   9   4        0.43       41.51     49.92 o 
  -5   9   4     4562.96     4273.17    160.03 o 
  -4   9   4       55.84       98.60     47.79 o 
  -3   9   4     3241.11     3244.43    136.50 o 
  -2   9   4        5.95        0.00     32.69 o 
  -1   9   4       65.19       73.63     41.18 o 
   0   9   4      233.15      231.74     59.45 o 
   1   9   4      177.60      171.95     47.64 o 
   2   9   4       22.47       63.37     36.26 o 
   3   9   4     7466.14     7269.34    195.94 o 
   4   9   4       35.79       33.93     40.48 o 
   5   9   4     2380.27     2224.21    146.96 o 
   6   9   4        0.03       45.43     51.17 o 
   7   9   4      559.76      591.56    175.92 o 
   8   9   4        1.28      102.60     95.50 o 
   9   9   4      134.86      224.10    130.28 o 
  10   9   4        0.50       53.77    137.88 o 
 -10  10   4      119.81      372.08    145.88 o 
  -9  10   4      623.67      785.89    156.92 o 
  -8  10   4      899.32      975.86    157.20 o 
  -7  10   4       67.31      146.37     73.81 o 
  -6  10   4     2397.01     2263.70    132.81 o 
  -5  10   4      138.16      188.40     58.40 o 
  -4  10   4     4630.12     4632.65    171.52 o 
  -3  10   4     1032.44     1109.47    101.48 o 
  -2  10   4      539.76      557.69     78.35 o 
  -1  10   4     2888.27     2766.50    130.90 o 
   0  10   4      323.59      328.65     78.38 o 
   1  10   4     1048.13     1032.89    116.73 o 
   2  10   4     1507.09     1409.72    107.10 o 
   3  10   4      475.01      568.16     82.34 o 
   4  10   4     1596.50     1582.75    150.27 o 
   5  10   4       74.21      105.18     53.28 o 
   6  10   4     1218.28     1350.41    124.23 o 
   7  10   4      562.01      617.93    130.28 o 
   8  10   4      282.66      383.28    120.83 o 
   9  10   4      271.17      310.69    131.21 o 
  10  10   4       59.32      186.14    160.58 o 
 -10  11   4      581.03      735.31    273.55 o 
  -9  11   4       19.71      125.89    124.37 o 
  -8  11   4     1408.34     1644.32    241.65 o 
  -7  11   4       28.42       67.15     68.97 o 
  -6  11   4      190.30      224.84     73.33 o 
  -5  11   4      551.51      597.13     93.70 o 
  -4  11   4     1650.06     1580.69    117.45 o 
  -3  11   4      322.89      340.18     75.40 o 
  -2  11   4     3041.71     2725.64    138.75 o 
  -1  11   4        9.21       27.35     54.47 o 
   0  11   4     2336.60     2157.85    153.75 o 
   1  11   4      170.15      115.11     67.41 o 
   2  11   4     2159.01     2178.62    127.60 o 
   3  11   4        0.14        0.00     47.51 o 
   4  11   4      227.00      199.47     66.05 o 
   5  11   4       29.79       38.69     51.18 o 
   6  11   4     1031.05      991.21    167.22 o 
   7  11   4       39.93       56.74     93.03 o 
   8  11   4     1415.76     1321.42    189.03 o 
   9  11   4      151.66      219.14    143.96 o 
  -9  12   4      521.59      791.90    266.78 o 
  -8  12   4      113.69      114.85    145.96 o 
  -7  12   4      267.35      419.51    166.26 o 
  -6  12   4      648.16      663.96    102.60 o 
  -5  12   4       32.83       95.75     65.26 o 
  -4  12   4     1768.27     1745.68    140.63 o 
  -3  12   4     2106.78     1976.21    130.96 o 
  -2  12   4       31.81       27.81     50.85 o 
  -1  12   4     2620.67     2307.52    169.44 o 
   0  12   4       12.79        0.00     57.36 o 
   1  12   4     1485.35     1482.77    154.47 o 
   2  12   4      805.92      875.28    111.19 o 
   3  12   4     1293.80     1195.94    118.54 o 
   4  12   4     1782.00     1786.10    136.61 o 
   5  12   4      328.24      289.71     75.87 o 
   6  12   4       34.15       44.73     94.73 o 
   7  12   4      884.70     1058.95    303.51 o 
   8  12   4        1.25       22.28    123.82 o 
   9  12   4      691.65      611.09    194.05 o 
  -8  13   4       86.77      194.26    137.88 o 
  -7  13   4     1117.74     1492.26    360.54 o 
  -6  13   4      101.57      144.81     87.72 o 
  -5  13   4     1160.76     1233.95    160.74 o 
  -4  13   4       29.25      102.09     64.16 o 
  -3  13   4     1003.83     1057.11    121.45 o 
  -2  13   4      233.53      302.50     77.93 o 
  -1  13   4       74.58      111.44     76.40 o 
   0  13   4      205.65      214.67     89.34 o 
   1  13   4      387.72      311.25    143.06 o 
   2  13   4      312.70      268.00     91.00 o 
   3  13   4     1698.38     1522.36    135.84 o 
   4  13   4      116.08       80.49     66.60 o 
   5  13   4      645.32      790.91    110.74 o 
   6  13   4      127.43      244.03    145.96 o 
   7  13   4      231.87      241.22    132.28 o 
   8  13   4       30.25       36.13    140.62 o 
  -7  14   4        1.04      193.13    177.86 o 
  -6  14   4      372.31      491.14    107.37 o 
  -5  14   4        0.35       18.23     74.71 o 
  -4  14   4      623.71      725.82    228.12 o 
  -3  14   4      130.88      200.31     89.94 o 
  -2  14   4      111.84      102.46    104.39 o 
  -1  14   4       41.29        3.87    100.53 o 
   0  14   4        2.22        3.48     67.33 o 
   1  14   4      191.08      154.78     81.75 o 
   2  14   4      313.29      363.46    104.41 o 
   3  14   4       90.33      162.53     72.57 o 
   4  14   4      716.76      679.79    152.03 o 
   5  14   4       57.28      105.07     75.71 o 
   6  14   4      321.86      336.36    135.14 o 
   7  14   4      106.00      154.75    152.30 o 
  -6  15   4       11.85       92.31     96.94 o 
  -5  15   4       95.20      187.36     95.60 o 
  -4  15   4      201.54      311.98     95.52 o 
  -3  15   4        1.27       74.34     74.73 o 
  -2  15   4      599.18      646.82    169.16 o 
  -1  15   4        0.13        0.00     70.31 o 
   0  15   4      456.37      482.22    117.25 o 
   1  15   4        4.79      103.11     86.73 o 
   2  15   4      412.33      442.79    119.81 o 
   3  15   4        4.62       73.85     94.26 o 
   4  15   4       30.16      101.21     82.41 o 
   5  15   4      132.81      224.75     97.07 o 
   6  15   4      228.58      278.24    150.48 o 
  -4  16   4       46.34      106.20     95.16 o 
  -3  16   4      539.52      512.08    140.30 o 
  -2  16   4       35.51       95.75    105.93 o 
  -1  16   4      379.67      412.73    129.13 o 
   0  16   4        4.35       70.83     94.29 o 
   1  16   4      120.78      185.69     99.81 o 
   2  16   4       21.39       37.98     92.47 o 
   3  16   4      471.70      438.21    132.51 o 
   4  16   4      134.71      204.72    113.09 o 
  -1  17   4       34.79        0.00    105.85 o 
   0  17   4       30.28       50.61    111.39 o 
   1  17   4       96.00      126.92    119.84 o 
 -13   0   5      512.03      813.88    243.58 o 
 -11   0   5       33.81      156.59    127.59 o 
  -9   0   5     3019.87     2681.36    260.98 o 
  -7   0   5    10959.38    10482.73    248.42 o 
  -5   0   5    48809.63    47741.51   2679.43 o 
  -3   0   5    22391.16    21877.38    759.75 o 
  -1   0   5     6807.21     7404.40    150.20 o 
   1   0   5       71.82       77.75     25.26 o 
   3   0   5    78356.80    86840.68    989.89 o 
   5   0   5     8089.70     7756.40    140.29 o 
   7   0   5     1448.61     1346.83    154.66 o 
   9   0   5     2188.78     2107.95    171.36 o 
  11   0   5       28.51      112.06     99.81 o 
 -13   1   5      281.91      337.63    146.42 o 
 -12   1   5       84.06      268.38    130.11 o 
 -11   1   5     1403.97     1667.79    210.72 o 
 -10   1   5      313.27      415.57    114.09 o 
  -9   1   5     2060.34     1968.95    163.14 o 
  -8   1   5     1863.84     1779.52    142.61 o 
  -7   1   5     1038.17     1044.06     64.32 o 
  -6   1   5     9334.14     7979.93    150.85 o 
  -5   1   5     1239.46     1243.34     73.39 o 
  -4   1   5    41578.89    44977.81    502.82 o 
  -3   1   5     1936.16     1785.11     58.86 o 
  -2   1   5     6017.92     5932.13     97.94 o 
  -1   1   5     4845.38     5477.90     82.40 o 
   0   1   5        7.02       13.37     14.13 o 
   1   1   5     2347.39     2360.22     50.62 o 
   2   1   5      657.96      692.39     28.37 o 
   3   1   5    37836.19    42180.30    394.74 o 
   4   1   5    17347.60    17925.77    207.49 o 
   5   1   5       60.23       75.24     16.97 o 
   6   1   5     9986.20     9822.93    212.75 o 
   7   1   5      354.36      403.61     70.74 o 
   8   1   5      924.26      905.17    101.41 o 
   9   1   5      987.89      961.54    113.87 o 
  10   1   5       76.29       72.54     62.93 o 
  11   1   5      283.87      211.97     77.22 o 
  12   1   5       26.68       95.85     84.87 o 
 -13   2   5       17.80        0.00    140.18 o 
 -12   2   5     1474.31     1903.75    224.17 o 
 -11   2   5        0.53       90.96    115.03 o 
 -10   2   5     4226.59     3948.94    231.01 o 
  -9   2   5       34.23       41.78     76.79 o 
  -8   2   5     2615.85     2460.32    161.98 o 
  -7   2   5       59.45       89.55     31.66 o 
  -6   2   5      413.58      359.08     42.61 o 
  -5   2   5       59.25       51.72     23.90 o 
  -4   2   5     5981.27     6255.33    150.68 o 
  -3   2   5      854.62      833.76     44.40 o 
  -2   2   5    20216.60    20409.04    215.68 o 
  -1   2   5      904.10      950.00     38.39 o 
   0   2   5    26851.13    27531.26    216.33 o 
   1   2   5       44.68      101.73     17.70 o 
   2   2   5    10122.30    11175.79    106.76 o 
   3   2   5      887.37      946.28     37.47 o 
   4   2   5     8420.52     8787.97    108.25 o 
   5   2   5      705.05      760.73     39.23 o 
   6   2   5       59.80      122.62     49.50 o 
   7   2   5      348.85      414.20     71.93 o 
   8   2   5      756.14      840.20     97.26 o 
   9   2   5      309.61      282.60     80.23 o 
  10   2   5     1252.78     1338.04    135.41 o 
  11   2   5        3.74       80.08     82.91 o 
  12   2   5      550.95      506.15    104.30 o 
 -13   3   5      478.55      526.76    181.65 o 
 -12   3   5       51.94      227.15    147.89 o 
 -11   3   5     1327.79     1545.41    193.98 o 
 -10   3   5      216.78      263.93    100.53 o 
  -9   3   5     2352.31     2051.91    168.79 o 
  -8   3   5      644.53      781.69    120.83 o 
  -7   3   5     1705.61     1679.15     77.85 o 
  -6   3   5     4015.21     3574.56    102.15 o 
  -5   3   5       18.24       40.49     24.36 o 
  -4   3   5    17850.43    18636.73    365.54 o 
  -3   3   5    16808.75    17281.68    220.06 o 
  -2   3   5      242.51      380.57     38.56 o 
  -1   3   5    12753.52    14305.39    259.61 o 
   0   3   5     1453.79     1442.91     43.37 o 
   1   3   5    11900.99    11847.17    127.87 o 
   2   3   5     2939.85     2920.05     66.48 o 
   3   3   5    28500.80    30115.86    205.58 o 
   4   3   5     9480.88     9492.79    211.57 o 
   5   3   5      268.10      314.24     30.73 o 
   6   3   5     1830.51     1819.36    104.34 o 
   7   3   5       32.42       44.63     50.82 o 
   8   3   5      155.52      154.34     63.01 o 
   9   3   5     1566.29     1483.41    131.73 o 
  10   3   5       37.10       96.17     77.27 o 
  11   3   5      632.37      560.95    108.13 o 
  12   3   5       40.87      100.71    146.71 o 
 -12   4   5       36.17      113.09    254.22 o 
 -11   4   5        0.76      174.43    105.62 o 
 -10   4   5       61.05       64.91     86.73 o 
  -9   4   5     1708.53     1721.16    181.03 o 
  -8   4   5       34.47       64.91     68.78 o 
  -7   4   5     2746.51     2625.58     97.26 o 
  -6   4   5       31.61      102.06     32.52 o 
  -5   4   5    21643.97    21195.30    246.80 o 
  -4   4   5      564.72      645.16     51.71 o 
  -3   4   5    19995.23    20033.19    359.81 o 
  -2   4   5      383.17      412.12     43.65 o 
  -1   4   5     1412.16     1348.73     49.24 o 
   0   4   5     1437.14     1352.52     49.08 o 
   1   4   5      504.45      464.00     33.30 o 
   2   4   5     2128.24     2231.06     62.25 o 
   3   4   5    21062.02    22467.35    197.88 o 
   4   4   5       62.81       58.58     19.78 o 
   5   4   5     1170.18     1123.62     52.19 o 
   6   4   5      372.84      505.58     73.14 o 
   7   4   5     2321.14     2339.67    126.20 o 
   8   4   5      141.85      126.97     65.00 o 
   9   4   5     2146.45     2081.62    141.46 o 
  10   4   5      102.03      141.61     80.30 o 
  11   4   5        2.31       93.13    119.46 o 
  12   4   5       38.56       66.89    158.13 o 
 -12   5   5        5.58        0.00    214.59 o 
 -11   5   5      306.12      442.46    146.92 o 
 -10   5   5      159.60      275.08    104.03 o 
  -9   5   5     1499.14     1509.82    210.72 o 
  -8   5   5     2841.99     2500.35    176.34 o 
  -7   5   5      468.39      487.12     58.71 o 
  -6   5   5     3964.10     3679.74    114.06 o 
  -5   5   5       99.75      125.19     33.36 o 
  -4   5   5    14414.07    14645.13    234.11 o 
  -3   5   5     1844.24     2012.75     88.43 o 
  -2   5   5     5302.60     5728.04    136.69 o 
  -1   5   5    10385.86    11084.13    232.70 o 
   0   5   5     3730.83     3438.54     81.48 o 
   1   5   5     3867.62     3948.14     82.94 o 
   2   5   5      251.49      309.34     36.31 o 
   3   5   5     2052.05     2128.65     74.19 o 
   4   5   5     7319.05     7436.80    124.05 o 
   5   5   5      395.17      432.90     41.79 o 
   6   5   5     5197.84     5114.31    166.04 o 
   7   5   5      141.93      217.58     65.41 o 
   8   5   5     3268.42     3048.93    152.92 o 
   9   5   5      665.49      794.82    113.27 o 
  10   5   5      327.91      456.18    125.35 o 
  11   5   5      114.65      122.04    126.93 o 
  12   5   5        3.22       47.80    163.35 o 
 -12   6   5      553.91      645.32    189.45 o 
 -11   6   5       40.28      295.84    142.83 o 
 -10   6   5     2705.31     2517.04    260.02 o 
  -9   6   5      403.35      539.23    129.78 o 
  -8   6   5     2063.62     1973.19    164.02 o 
  -7   6   5     1577.70     1510.60     86.25 o 
  -6   6   5      658.92      637.96     65.55 o 
  -5   6   5      806.34      822.35     67.40 o 
  -4   6   5     4630.85     4846.71    144.46 o 
  -3   6   5     1670.67     1619.46     85.57 o 
  -2   6   5    16739.62    16829.77    248.51 o 
  -1   6   5     1437.00     1398.14     54.64 o 
   0   6   5    14787.39    14760.41    292.00 o 
   1   6   5        6.14        0.00     19.03 o 
   2   6   5    10414.08    10796.22    167.84 o 
   3   6   5       60.09      136.67     31.72 o 
   4   6   5     1808.31     1830.73     69.03 o 
   5   6   5     1665.31     1637.73     70.50 o 
   6   6   5        0.21       28.21     43.69 o 
   7   6   5     1095.54     1232.41    108.76 o 
   8   6   5      776.56      821.12    137.74 o 
   9   6   5      305.53      386.04    126.44 o 
  10   6   5      991.06     1057.44    169.44 o 
  11   6   5       23.49       34.73    128.47 o 
 -12   7   5        3.54       19.91    155.62 o 
 -11   7   5     1128.26     1455.01    212.41 o 
 -10   7   5       37.17      171.52    111.47 o 
  -9   7   5     1574.78     1585.66    183.83 o 
  -8   7   5        3.52       25.30     77.01 o 
  -7   7   5     1346.78     1392.45     90.48 o 
  -6   7   5       30.77       39.22     35.74 o 
  -5   7   5      525.55      556.34     71.00 o 
  -4   7   5     1165.33     1252.88     89.16 o 
  -3   7   5     2320.23     2327.20    107.17 o 
  -2   7   5       23.12       29.45     28.32 o 
  -1   7   5     8147.74     8082.59    179.82 o 
   0   7   5       95.81      153.22     33.70 o 
   1   7   5     9162.64     9289.04    161.28 o 
   2   7   5      160.96      204.45     45.59 o 
   3   7   5    20883.54    20108.47    334.23 o 
   4   7   5       16.95       25.86     27.47 o 
   5   7   5      196.95      221.28     38.33 o 
   6   7   5      117.03       93.74     51.49 o 
   7   7   5        8.87       47.74     76.40 o 
   8   7   5        1.01       35.07     88.73 o 
   9   7   5      719.49      832.90    157.19 o 
  10   7   5        0.08        0.00    182.69 o 
  11   7   5      491.50      458.17    171.66 o 
 -11   8   5        3.43      283.50    158.19 o 
 -10   8   5       93.01      242.62    129.51 o 
  -9   8   5      599.39      721.37    140.72 o 
  -8   8   5      160.08      154.76     90.53 o 
  -7   8   5     1432.77     1520.94    100.69 o 
  -6   8   5      788.78      787.20     78.51 o 
  -5   8   5     2140.86     1985.76    113.09 o 
  -4   8   5      876.21      973.37     89.91 o 
  -3   8   5     1142.39     1194.80     93.49 o 
  -2   8   5     1612.13     1604.70     93.11 o 
  -1   8   5     2852.82     2894.48    119.75 o 
   0   8   5      666.20      673.94     58.53 o 
   1   8   5      113.11      135.37     34.28 o 
   2   8   5     5933.74     5830.21    166.90 o 
   3   8   5     3986.40     3870.82    115.71 o 
   4   8   5      722.22      721.73     63.14 o 
   5   8   5      432.70      506.67     61.15 o 
   6   8   5      142.15      167.17     57.63 o 
   7   8   5     1016.28     1121.47    249.38 o 
   8   8   5       58.51      139.49     96.88 o 
   9   8   5      924.00      971.28    161.98 o 
  10   8   5      166.98      173.10    127.62 o 
  11   8   5        2.56      247.45    224.25 o 
 -11   9   5        0.15       56.29    147.19 o 
 -10   9   5      235.06      346.92    141.24 o 
  -9   9   5      100.65      194.85    111.35 o 
  -8   9   5     1185.20     1407.85    385.68 o 
  -7   9   5        8.59        0.00     56.25 o 
  -6   9   5     1419.94     1429.34    115.16 o 
  -5   9   5      680.73      727.22     89.46 o 
  -4   9   5     6690.85     6454.11    241.25 o 
  -3   9   5       47.19       35.62     42.22 o 
  -2   9   5     1621.26     1577.95    114.26 o 
  -1   9   5       21.60        5.46     33.46 o 
   0   9   5      582.38      545.85     87.96 o 
   1   9   5       36.09       71.43     41.56 o 
   2   9   5      102.99      105.26     42.45 o 
   3   9   5       81.90       92.29     43.51 o 
   4   9   5     2859.42     2827.39    129.11 o 
   5   9   5      319.08      315.57     62.53 o 
   6   9   5     3165.84     2746.33    139.73 o 
   7   9   5        0.73       66.74     83.08 o 
   8   9   5     1568.20     1695.10    187.78 o 
   9   9   5       63.37      174.24    113.84 o 
  10   9   5      272.65      347.83    161.03 o 
 -10  10   5      464.05      822.45    175.45 o 
  -9  10   5      323.79      398.85    129.33 o 
  -8  10   5      220.92      288.38    108.67 o 
  -7  10   5     1156.09     1174.80    125.05 o 
  -6  10   5      108.90      126.99     64.55 o 
  -5  10   5     1749.99     1815.38    117.28 o 
  -4  10   5      456.29      583.88     82.16 o 
  -3  10   5     2110.69     1958.26    116.81 o 
  -2  10   5      648.67      812.58     89.54 o 
  -1  10   5      561.85      515.79     77.74 o 
   0  10   5     1032.89     1071.12    121.45 o 
   1  10   5       34.22      105.84     53.41 o 
   2  10   5     1249.37     1314.13    108.61 o 
   3  10   5      324.19      379.39     73.06 o 
   4  10   5      748.79      823.02     96.23 o 
   5  10   5      620.51      663.23    116.40 o 
   6  10   5       69.13       58.30     59.05 o 
   7  10   5      946.42      972.41    151.72 o 
   8  10   5        9.11        0.00    100.47 o 
   9  10   5      489.35      616.57    155.76 o 
  10  10   5      255.09      568.36    251.32 o 
 -10  11   5        0.63      251.19    210.72 o 
  -9  11   5      227.08      291.94    137.81 o 
  -8  11   5      162.95      221.56    111.35 o 
  -7  11   5      876.64     1058.85    149.33 o 
  -6  11   5      192.69      287.90     79.90 o 
  -5  11   5       80.49      108.33     61.51 o 
  -4  11   5       78.83      163.34     62.68 o 
  -3  11   5     1791.46     1891.30    121.57 o 
  -2  11   5       29.97       21.52     46.26 o 
  -1  11   5     1797.32     1643.84    140.07 o 
   0  11   5       26.55        8.76     61.11 o 
   1  11   5     2120.18     2019.85    149.68 o 
   2  11   5      167.16      206.27     62.87 o 
   3  11   5     5096.95     4946.11    187.38 o 
   4  11   5      179.95      280.69     73.06 o 
   5  11   5      141.06      156.87     76.62 o 
   6  11   5       13.42        0.00     64.56 o 
   7  11   5       21.17       90.94     94.20 o 
   8  11   5      142.95      184.35    115.33 o 
   9  11   5      174.31      119.78    140.30 o 
  -9  12   5       78.18      314.15    153.10 o 
  -8  12   5      491.61      636.01    222.32 o 
  -7  12   5        7.53       37.05     73.58 o 
  -6  12   5      461.81      484.57     94.01 o 
  -5  12   5      534.54      652.49    102.62 o 
  -4  12   5      612.10      536.91     92.15 o 
  -3  12   5      521.13      606.67     93.83 o 
  -2  12   5     2063.74     2020.25    131.25 o 
  -1  12   5      117.38      135.05     77.23 o 
   0  12   5     2519.66     2434.78    176.33 o 
   1  12   5        2.17        0.00     60.15 o 
   2  12   5     4396.81     4014.55    218.03 o 
   3  12   5      656.96      672.08     99.18 o 
   4  12   5      123.94      165.73     90.10 o 
   5  12   5       28.79       16.19     58.87 o 
   6  12   5        7.22       25.79     88.82 o 
   7  12   5      245.03      262.54    117.77 o 
   8  12   5       38.05       81.23    129.09 o 
  -8  13   5      372.43      544.97    226.19 o 
  -7  13   5      154.10      177.86    170.12 o 
  -6  13   5      394.82      491.74     98.54 o 
  -5  13   5       46.11      107.25     71.71 o 
  -4  13   5     1763.80     1842.21    149.18 o 
  -3  13   5      513.09      551.70     96.06 o 
  -2  13   5      438.36      583.66     96.39 o 
  -1  13   5     1478.67     1259.98    155.82 o 
   0  13   5      218.38      215.71     89.53 o 
   1  13   5      980.89      928.72    142.81 o 
   2  13   5        0.94       50.98     80.62 o 
   3  13   5      367.69      455.15    113.99 o 
   4  13   5      771.94      846.34    189.92 o 
   5  13   5       42.36       84.21     69.88 o 
   6  13   5      796.83      773.79    156.47 o 
   7  13   5      231.06      276.27    141.09 o 
  -7  14   5      811.33      941.51    174.09 o 
  -6  14   5       77.15      126.37    106.52 o 
  -5  14   5      884.11     1034.83    133.01 o 
  -4  14   5       30.12       74.63     74.34 o 
  -3  14   5      859.77      965.96    192.59 o 
  -2  14   5        0.18       11.14     71.52 o 
  -1  14   5      295.47      281.35     97.03 o 
   0  14   5       68.55      103.51     81.28 o 
   1  14   5        1.62       54.13    106.33 o 
   2  14   5       35.46       17.66    108.26 o 
   3  14   5      401.14      416.78    111.87 o 
   4  14   5       61.27      139.26     77.63 o 
   5  14   5      609.54      607.48    110.77 o 
   6  14   5       42.61       56.06    197.19 o 
  -6  15   5      522.84      662.28    125.28 o 
  -5  15   5        4.95      131.45     97.07 o 
  -4  15   5      236.38      446.65    128.41 o 
  -3  15   5      211.57      350.22    164.32 o 
  -2  15   5      234.78      380.84    164.32 o 
  -1  15   5      425.88      632.16    195.25 o 
   0  15   5        0.73       18.46     76.50 o 
   1  15   5      602.87      636.31    151.76 o 
   2  15   5       11.26        0.48     85.36 o 
   3  15   5      894.84      780.84    141.44 o 
   4  15   5      322.00      394.47    108.60 o 
   5  15   5        1.93       94.37     93.23 o 
  -4  16   5      256.86      263.16    100.21 o 
  -3  16   5        0.12       84.20    105.91 o 
  -2  16   5      636.14      547.55    141.75 o 
  -1  16   5       31.08       25.40     98.25 o 
   0  16   5     1148.95     1224.76    180.56 o 
   1  16   5       27.12      181.16    105.36 o 
   2  16   5     1182.37     1133.56    316.08 o 
   3  16   5        5.61       57.80    107.89 o 
 -12   0   6     1200.34     1345.52    274.52 o 
 -10   0   6       82.75      121.79    141.12 o 
  -8   0   6       33.33        0.00     81.19 o 
  -6   0   6     1110.55     1016.83     87.96 o 
  -4   0   6    28921.05    28742.29   1822.05 o 
  -2   0   6    14537.94    15407.44    651.49 o 
   0   0   6     1371.34     1407.28     74.42 o 
   2   0   6      113.72      164.64     26.61 o 
   4   0   6     4953.10     4614.30    112.63 o 
   6   0   6    26909.22    27966.04    824.51 o 
   8   0   6     7630.39     6698.66    258.19 o 
  10   0   6      939.90      881.25    145.33 o 
  12   0   6       31.27       50.33    122.24 o 
 -13   1   6      363.71      459.63    159.88 o 
 -12   1   6       26.15      249.63    123.43 o 
 -11   1   6      317.18      487.89    131.04 o 
 -10   1   6      736.05      650.07    133.77 o 
  -9   1   6      117.95       86.75     82.49 o 
  -8   1   6      509.87      575.06    109.33 o 
  -7   1   6      735.59      763.73     61.68 o 
  -6   1   6      505.24      487.05     49.17 o 
  -5   1   6     5011.15     4421.84    121.21 o 
  -4   1   6       34.78       53.68     22.95 o 
  -3   1   6    13546.94    14846.70    477.71 o 
  -2   1   6      419.57      407.49     32.07 o 
  -1   1   6     6891.58     6615.53     95.48 o 
   0   1   6       68.00       84.20     19.02 o 
   1   1   6       53.62       57.48     14.85 o 
   2   1   6    18404.65    19584.65    253.07 o 
   3   1   6     3763.79     4166.05     89.63 o 
   4   1   6     2253.26     2141.23     56.83 o 
   5   1   6     9994.89     9623.97    124.29 o 
   6   1   6     1581.74     1563.34     86.39 o 
   7   1   6     6821.77     6581.50    192.71 o 
   8   1   6      138.74      131.95     52.14 o 
   9   1   6      930.42      911.52     96.47 o 
  10   1   6      348.18      344.03     75.32 o 
  11   1   6      198.78      197.25     72.65 o 
  12   1   6      534.70      492.73    107.73 o 
 -13   2   6        2.04        7.54    134.60 o 
 -12   2   6       13.47      136.43    119.61 o 
 -11   2   6     2370.23     2341.62    193.25 o 
 -10   2   6       19.79       54.93     84.06 o 
  -9   2   6      653.51      640.23    126.40 o 
  -8   2   6        2.18       44.26     63.86 o 
  -7   2   6     1691.47     1645.26     77.97 o 
  -6   2   6       39.46       78.26     30.21 o 
  -5   2   6     1374.46     1178.85     62.08 o 
  -4   2   6     2091.79     2003.41     72.59 o 
  -3   2   6      107.34      185.02     28.67 o 
  -2   2   6      399.06      543.82     44.09 o 
  -1   2   6    13752.79    13181.32    205.93 o 
   0   2   6        2.55        2.30     12.38 o 
   1   2   6     8757.17     8900.10    110.07 o 
   2   2   6      345.13      402.52     26.51 o 
   3   2   6    12799.95    13707.35    160.66 o 
   4   2   6     1553.19     1713.70     52.54 o 
   5   2   6     7570.92     7640.63    110.26 o 
   6   2   6        5.29       26.07     36.02 o 
   7   2   6      134.61      172.95     50.26 o 
   8   2   6      162.54      107.04     53.85 o 
   9   2   6      774.33      804.79    109.28 o 
  10   2   6       83.91       89.00     59.68 o 
  11   2   6     1222.82     1115.61    118.94 o 
  12   2   6        0.47      127.11    100.79 o 
 -12   3   6      243.72      417.18    138.74 o 
 -11   3   6       27.42      249.38    112.03 o 
 -10   3   6      934.99     1031.36    153.67 o 
  -9   3   6      148.30       95.45     81.71 o 
  -8   3   6     2614.87     2451.70    165.41 o 
  -7   3   6        3.87        0.45     30.70 o 
  -6   3   6      681.21      745.52     61.45 o 
  -5   3   6     1778.07     1619.01     73.55 o 
  -4   3   6       23.74       48.23     24.49 o 
  -3   3   6     3119.05     3205.95     86.10 o 
  -2   3   6    13496.70    14529.39    196.66 o 
  -1   3   6      107.90      129.62     21.30 o 
   0   3   6     4181.59     4305.74     74.21 o 
   1   3   6     3057.22     2620.07     64.92 o 
   2   3   6    28634.11    30091.80    217.06 o 
   3   3   6      111.62      182.33     23.85 o 
   4   3   6      128.22       78.79     21.00 o 
   5   3   6     6146.70     6012.00    101.69 o 
   6   3   6      409.28      524.17     73.65 o 
   7   3   6     2074.60     2126.90    124.24 o 
   8   3   6      382.03      472.69     85.16 o 
   9   3   6      263.02      373.72     91.63 o 
  10   3   6      993.08     1119.00    133.17 o 
  11   3   6      255.40      221.60     78.13 o 
  12   3   6      782.81      636.56    126.68 o 
 -12   4   6      373.93      476.27    154.31 o 
 -11   4   6      181.72      306.88    123.01 o 
 -10   4   6       15.01       78.37    102.46 o 
  -9   4   6      571.16      623.10    128.47 o 
  -8   4   6       79.03       55.00     71.04 o 
  -7   4   6      408.96      466.24     57.25 o 
  -6   4   6        9.03       36.07     30.02 o 
  -5   4   6      177.19      244.91     41.82 o 
  -4   4   6     9217.18     9457.34    225.18 o 
  -3   4   6      531.37      685.16     58.61 o 
  -2   4   6    17516.74    17658.57    259.87 o 
  -1   4   6     4743.98     5059.97     95.18 o 
   0   4   6       54.41       46.33     21.56 o 
   1   4   6     1825.89     1806.25     58.06 o 
   2   4   6     1804.22     1516.75     56.18 o 
   3   4   6      564.46      688.41     40.14 o 
   4   4   6       48.66       43.84     20.11 o 
   5   4   6      183.63      235.65     40.00 o 
   6   4   6     9837.46    10049.59    224.26 o 
   7   4   6      154.48      251.16     65.47 o 
   8   4   6     6741.01     6509.15    210.94 o 
   9   4   6      404.51      402.28     94.00 o 
  10   4   6      850.82      963.34    127.06 o 
  11   4   6      100.92      206.00    133.15 o 
  12   4   6       12.36      104.86    132.55 o 
 -12   5   6        1.35      240.99    124.63 o 
 -11   5   6      294.61      540.33    139.43 o 
 -10   5   6      158.24      185.10    128.56 o 
  -9   5   6       57.84        0.00     83.35 o 
  -8   5   6      292.11      396.42    105.88 o 
  -7   5   6     1702.40     1565.34     85.65 o 
  -6   5   6      488.34      428.77     55.68 o 
  -5   5   6     6847.80     6852.95    150.56 o 
  -4   5   6      733.31      736.56     68.15 o 
  -3   5   6     5099.96     4909.27    135.27 o 
  -2   5   6     1026.23     1135.71     68.01 o 
  -1   5   6      948.66     1067.34     51.39 o 
   0   5   6     1648.07     1790.24     75.67 o 
   1   5   6     1519.71     1611.93     57.96 o 
   2   5   6     5805.10     5981.65    109.89 o 
   3   5   6     7938.46     7831.41    129.72 o 
   4   5   6      299.26      378.75     39.19 o 
   5   5   6     6941.91     6665.28    125.44 o 
   6   5   6      513.18      572.57     79.79 o 
   7   5   6     3702.01     3571.59    153.14 o 
   8   5   6        0.05        2.05     57.00 o 
   9   5   6     1426.18     1384.15    136.03 o 
  10   5   6      131.19      150.76    115.02 o 
  11   5   6      123.42      249.38    187.52 o 
 -12   6   6      601.75      667.19    173.20 o 
 -11   6   6     1410.49     1606.60    213.04 o 
 -10   6   6        0.15      121.14     99.10 o 
  -9   6   6     1117.67     1339.95    179.75 o 
  -8   6   6      522.54      599.30    120.27 o 
  -7   6   6     1996.52     1876.04     95.49 o 
  -6   6   6     1426.03     1321.62     80.37 o 
  -5   6   6      462.27      528.12     59.34 o 
  -4   6   6     4036.56     3980.81    134.53 o 
  -3   6   6     1295.86     1336.27     81.37 o 
  -2   6   6     2014.53     1890.96     90.14 o 
  -1   6   6    10671.63    10260.94    157.38 o 
   0   6   6      342.88      324.16     42.81 o 
   1   6   6     7484.27     7320.10    138.89 o 
   2   6   6     2323.99     2076.85     71.60 o 
   3   6   6     5556.92     5559.45    128.24 o 
   4   6   6     1368.43     1490.06     66.28 o 
   5   6   6      686.71      742.67     55.71 o 
   6   6   6     2636.14     2406.75    122.57 o 
   7   6   6       14.60       22.65     53.86 o 
   8   6   6      748.08      825.30    163.36 o 
   9   6   6     1002.52     1161.26    177.86 o 
  10   6   6       89.97       37.11    153.69 o 
  11   6   6      637.38      771.35    249.38 o 
 -11   7   6        7.84      232.03    133.94 o 
 -10   7   6     1229.39     1434.92    192.61 o 
  -9   7   6       98.17      200.74     91.56 o 
  -8   7   6     4130.26     4041.72    254.22 o 
  -7   7   6       52.96       91.34     44.81 o 
  -6   7   6      527.16      622.17     69.31 o 
  -5   7   6      299.85      297.80     66.96 o 
  -4   7   6     1297.49     1387.37     89.81 o 
  -3   7   6        1.10        0.54     31.15 o 
  -2   7   6     4507.84     4143.96    247.68 o 
  -1   7   6      110.35      111.57     27.36 o 
   0   7   6     7102.57     6925.79    153.36 o 
   1   7   6      346.64      382.90     49.67 o 
   2   7   6    14642.97    14841.28    189.28 o 
   3   7   6      817.78      792.65     64.19 o 
   4   7   6     1500.98     1388.82     75.17 o 
   5   7   6       47.58       43.96     31.31 o 
   6   7   6        0.54       55.73     47.15 o 
   7   7   6      112.02      103.74     81.26 o 
   8   7   6     1672.39     1694.75    179.57 o 
   9   7   6        2.97       76.63    103.96 o 
  10   7   6      714.58      717.22    210.72 o 
  11   7   6       12.42      162.39    216.52 o 
 -11   8   6      532.64      848.85    183.55 o 
 -10   8   6        2.45        0.00    105.62 o 
  -9   8   6      500.11      759.77    214.59 o 
  -8   8   6      102.65      104.39     91.59 o 
  -7   8   6      371.65      381.10     67.03 o 
  -6   8   6      968.26     1018.31    100.17 o 
  -5   8   6      417.58      570.42     78.35 o 
  -4   8   6     1560.04     1493.78     97.90 o 
  -3   8   6      717.83      783.34     81.43 o 
  -2   8   6      357.09      412.03     64.24 o 
  -1   8   6     6359.23     6223.62    172.18 o 
   0   8   6      429.83      422.31     52.18 o 
   1   8   6     1828.26     1669.50     87.13 o 
   2   8   6      308.68      454.85     56.45 o 
   3   8   6     2241.87     2104.30     91.00 o 
   4   8   6      161.34      149.01     38.05 o 
   5   8   6      846.64      949.77     77.29 o 
   6   8   6     3008.41     2869.53    180.30 o 
   7   8   6      154.18       88.30     87.97 o 
   8   8   6     1135.16     1132.75    161.95 o 
   9   8   6      580.42      765.96    160.51 o 
  10   8   6      168.46      353.78    195.25 o 
 -11   9   6      252.24      419.19    166.27 o 
 -10   9   6       68.89      260.02    127.13 o 
  -9   9   6      129.06      259.26    112.07 o 
  -8   9   6        4.38       61.64     82.85 o 
  -7   9   6     1174.42     1125.99     98.44 o 
  -6   9   6        2.60       12.60     48.20 o 
  -5   9   6     4243.78     3927.82    158.47 o 
  -4   9   6        1.27       59.30     46.52 o 
  -3   9   6     4365.11     4121.16    214.51 o 
  -2   9   6       29.28       12.74     38.47 o 
  -1   9   6      170.46      171.54     50.81 o 
   0   9   6       13.56       41.05     43.68 o 
   1   9   6      117.61      127.45     40.06 o 
   2   9   6       12.84       16.39     29.72 o 
   3   9   6     4470.06     4201.78    155.85 o 
   4   9   6      581.73      607.49     80.02 o 
   5   9   6     2976.33     2777.35    133.52 o 
   6   9   6       70.78       32.86     82.02 o 
   7   9   6     2070.50     2074.08    181.12 o 
   8   9   6        0.63       61.16     96.53 o 
   9   9   6      517.60      537.43    204.92 o 
  10   9   6        5.73       30.93    195.25 o 
 -10  10   6       26.51      277.93    133.28 o 
  -9  10   6      196.09      362.74    131.15 o 
  -8  10   6      272.75      348.69    152.72 o 
  -7  10   6      516.27      465.51     78.92 o 
  -6  10   6      477.31      608.99     93.57 o 
  -5  10   6       28.82       33.03     50.91 o 
  -4  10   6     3902.96     3865.70    181.18 o 
  -3  10   6      317.68      421.47     79.28 o 
  -2  10   6     1606.54     1663.37    110.61 o 
  -1  10   6     1157.28     1229.23    104.87 o 
   0  10   6      203.69      137.17     62.24 o 
   1  10   6     1148.53     1157.91    126.40 o 
   2  10   6      999.27     1016.66     99.30 o 
   3  10   6      576.69      655.36     89.84 o 
   4  10   6      897.61      877.72    100.28 o 
   5  10   6       98.52      101.71     59.05 o 
   6  10   6     1705.38     1939.70    180.82 o 
   7  10   6       96.61      116.65     94.41 o 
   8  10   6      812.84      833.21    228.12 o 
   9  10   6      244.41      481.37    214.59 o 
 -10  11   6      469.33      650.47    183.00 o 
  -9  11   6       18.76       32.71    137.26 o 
  -8  11   6     1078.57     1169.04    174.25 o 
  -7  11   6       39.67      151.48     71.58 o 
  -6  11   6      342.11      352.27     84.59 o 
  -5  11   6        3.10       20.70     58.44 o 
  -4  11   6       11.05       40.76     54.40 o 
  -3  11   6       66.82       65.25     55.25 o 
  -2  11   6     3756.83     3581.66    277.18 o 
  -1  11   6        8.52        0.00     50.58 o 
   0  11   6     3058.30     2700.71    174.91 o 
   1  11   6      112.37      208.20     80.34 o 
   2  11   6     3932.14     3770.30    166.02 o 
   3  11   6       31.93       37.84     55.94 o 
   4  11   6      400.32      467.53     87.01 o 
   5  11   6        0.74       33.45     60.16 o 
   6  11   6        4.48       79.54     89.34 o 
   7  11   6      199.54      161.25    109.33 o 
   8  11   6      679.57      715.29    233.92 o 
   9  11   6      218.25      148.86    210.72 o 
  -9  12   6      478.82      764.59    184.77 o 
  -8  12   6       79.67      216.26    153.69 o 
  -7  12   6      480.77      557.43    105.85 o 
  -6  12   6      249.90      298.17     83.95 o 
  -5  12   6      171.08      218.00     74.11 o 
  -4  12   6     1285.18     1361.03    128.51 o 
  -3  12   6      220.24      232.04     70.57 o 
  -2  12   6      191.62      198.61     66.07 o 
  -1  12   6     3017.81     2887.51    189.24 o 
   0  12   6       35.62       27.86     64.92 o 
   1  12   6     1692.03     1652.24    164.68 o 
   2  12   6      931.06      673.33    124.81 o 
   3  12   6     2119.81     2017.25    137.99 o 
   4  12   6      195.43      272.54     80.05 o 
   5  12   6      462.44      476.13    151.76 o 
   6  12   6      350.07      461.24    128.56 o 
   7  12   6       94.65      201.05    199.12 o 
   8  12   6       30.28       71.53    189.45 o 
  -8  13   6      241.37      424.34    156.59 o 
  -7  13   6      305.54      437.97    126.00 o 
  -6  13   6      112.96      172.37     79.60 o 
  -5  13   6     1282.82     1393.56    137.98 o 
  -4  13   6        9.12       61.53     62.43 o 
  -3  13   6     1534.04     1518.05    137.84 o 
  -2  13   6       74.05      129.33     80.62 o 
  -1  13   6      128.89      150.68     82.29 o 
   0  13   6      318.43      387.18    105.88 o 
   1  13   6       15.14        0.00     66.94 o 
   2  13   6      609.13      646.74    122.94 o 
   3  13   6     1224.49     1257.40    139.24 o 
   4  13   6      717.01      693.96    134.66 o 
   5  13   6      803.36      869.98    120.41 o 
   6  13   6        6.04       88.93    172.06 o 
   7  13   6      636.15     1237.26    295.78 o 
  -7  14   6       12.14      123.73    181.72 o 
  -6  14   6      137.14      225.10    108.19 o 
  -5  14   6       49.18      112.63     78.09 o 
  -4  14   6      811.10     1065.88    129.68 o 
  -3  14   6       47.19      140.12     74.91 o 
  -2  14   6      457.54      511.59    117.47 o 
  -1  14   6      100.29       88.20     86.15 o 
   0  14   6       79.17       68.34     81.12 o 
   1  14   6        9.26        0.00     70.93 o 
   2  14   6        3.21        0.00     75.78 o 
   3  14   6       13.91       48.33    121.79 o 
   4  14   6      118.46      247.30     92.02 o 
   5  14   6        0.54       94.65     89.33 o 
   6  14   6     1000.51     1376.45    317.05 o 
  -6  15   6       27.17      221.60    129.06 o 
  -5  15   6       22.01      168.18     97.89 o 
  -4  15   6        2.57       71.23     88.51 o 
  -3  15   6       86.24      139.60    107.30 o 
  -2  15   6      439.98      467.59    133.44 o 
  -1  15   6      258.79      169.16    109.36 o 
   0  15   6      478.20      488.03    124.96 o 
   1  15   6       75.98        0.00    121.79 o 
   2  15   6      800.56      761.46    231.02 o 
   3  15   6       21.62       29.16     96.34 o 
   4  15   6      224.95      368.23    125.78 o 
   5  15   6       19.31       54.79    133.27 o 
  -4  16   6       34.60      118.88    136.29 o 
  -3  16   6        2.14        0.00    133.39 o 
  -2  16   6       22.47       59.93    156.59 o 
  -1  16   6      461.33      479.44    206.85 o 
   0  16   6        4.44       16.05    110.90 o 
   1  16   6      474.60      464.22    137.56 o 
   2  16   6      101.90      173.08    122.06 o 
   3  16   6      517.37      599.12    154.18 o 
 -13   0   7     1139.64     1507.91    326.71 o 
 -11   0   7     2111.16     2430.05    274.52 o 
  -9   0   7       14.36       29.00    119.86 o 
  -7   0   7      163.47      195.44     59.68 o 
  -5   0   7    11509.83    12406.14    612.83 o 
  -3   0   7    37048.85    39655.54   2063.70 o 
  -1   0   7     7671.73     7849.21    181.03 o 
   1   0   7       62.44       66.97     28.32 o 
   3   0   7      415.86      534.12     45.92 o 
   5   0   7     6833.14     7061.02    153.17 o 
   7   0   7     4152.72     4013.43    292.88 o 
   9   0   7      442.89      538.73    112.27 o 
  11   0   7      105.23       26.71    113.09 o 
 -13   1   7        0.11       27.81    133.23 o 
 -12   1   7     1469.14     1570.15    214.56 o 
 -11   1   7      924.66     1339.26    181.09 o 
 -10   1   7      720.28      780.78    142.09 o 
  -9   1   7     3738.46     3683.55    212.40 o 
  -8   1   7       94.95      132.21     75.40 o 
  -7   1   7     1379.39     1369.20     79.72 o 
  -6   1   7     1135.19     1035.91     66.71 o 
  -5   1   7     1146.41     1121.10     64.47 o 
  -4   1   7    11102.27    10912.09    344.61 o 
  -3   1   7       92.70      108.59     25.96 o 
  -2   1   7     7503.04     7850.56    208.16 o 
  -1   1   7       26.95       40.66     17.15 o 
   0   1   7     7484.60     7289.09    127.80 o 
   1   1   7        9.27       49.50     14.41 o 
   2   1   7       64.70      105.01     19.86 o 
   3   1   7       27.61       84.93     18.75 o 
   4   1   7      780.60      876.56     41.53 o 
   5   1   7     3480.53     3581.18     95.66 o 
   6   1   7     2668.97     2560.72    105.77 o 
   7   1   7       13.99       27.81     39.80 o 
   8   1   7      524.43      541.19     76.31 o 
   9   1   7       93.15       53.17     55.02 o 
  10   1   7      136.32      113.02     62.46 o 
  11   1   7       11.30       59.95     80.36 o 
  12   1   7       67.68      110.64    110.08 o 
 -12   2   7     1102.60     1373.46    197.44 o 
 -11   2   7        0.60      129.54     99.04 o 
 -10   2   7     1203.91     1547.27    185.19 o 
  -9   2   7      251.58      315.78    101.67 o 
  -8   2   7     8930.73     8835.66    296.55 o 
  -7   2   7      136.63      115.30     42.13 o 
  -6   2   7     2659.47     2378.51     91.48 o 
  -5   2   7       41.62       57.24     29.37 o 
  -4   2   7     3665.71     3423.38     95.90 o 
  -3   2   7     3030.51     2968.82     82.37 o 
  -2   2   7       83.74      126.28     23.48 o 
  -1   2   7     2167.18     2559.36     65.30 o 
   0   2   7     6373.95     6077.17    114.64 o 
   1   2   7      310.27      302.69     27.93 o 
   2   2   7      123.48      161.89     24.89 o 
   3   2   7      227.67      320.13     28.19 o 
   4   2   7     2799.48     2827.82     68.55 o 
   5   2   7      273.05      350.30     33.99 o 
   6   2   7     1521.92     1618.60     90.20 o 
   7   2   7       19.94       24.67     40.46 o 
   8   2   7       64.78       78.64     51.06 o 
   9   2   7      236.89      269.10     67.31 o 
  10   2   7      188.05      196.92     69.13 o 
  11   2   7       52.88      150.72     81.39 o 
  12   2   7      887.04      793.34    158.51 o 
 -12   3   7      485.24      647.53    252.28 o 
 -11   3   7     1413.59     1834.40    209.27 o 
 -10   3   7        7.91       12.28     89.34 o 
  -9   3   7     4290.69     4363.46    234.44 o 
  -8   3   7      351.90      387.83     97.97 o 
  -7   3   7     4509.47     3975.26    123.57 o 
  -6   3   7       91.98      105.65     36.37 o 
  -5   3   7     5421.02     5208.15    127.59 o 
  -4   3   7     7275.95     7219.97    140.74 o 
  -3   3   7     1051.66     1084.13     55.85 o 
  -2   3   7      395.05      540.45     48.88 o 
  -1   3   7     4306.66     4531.05     89.86 o 
   0   3   7      166.46      177.41     29.13 o 
   1   3   7     3526.68     3730.02     80.47 o 
   2   3   7      395.96      385.46     29.06 o 
   3   3   7     4382.04     4423.53     82.21 o 
   4   3   7      357.07      424.84     36.00 o 
   5   3   7     1984.15     1925.82     63.57 o 
   6   3   7      992.72     1046.25     81.44 o 
   7   3   7       49.11       87.35     48.46 o 
   8   3   7        2.30       17.77     48.78 o 
   9   3   7       16.31       57.01     54.51 o 
  10   3   7        4.19       67.29     70.24 o 
  11   3   7      283.65      390.64    101.34 o 
 -12   4   7       41.23      212.73    132.58 o 
 -11   4   7      700.11     1003.99    173.20 o 
 -10   4   7       57.48      133.15     88.57 o 
  -9   4   7       94.92       61.26    100.53 o 
  -8   4   7      816.42      705.12    123.25 o 
  -7   4   7       72.92       39.25     37.91 o 
  -6   4   7     2365.58     2482.15     97.58 o 
  -5   4   7     2378.82     2434.27    116.92 o 
  -4   4   7      806.23      783.59     60.36 o 
  -3   4   7    10676.06    10704.97    193.31 o 
  -2   4   7      232.34      317.14     43.20 o 
  -1   4   7    23497.39    24548.52    374.74 o 
   0   4   7       71.35       92.00     27.42 o 
   1   4   7      590.98      587.84     41.65 o 
   2   4   7     2681.35     2729.24     76.03 o 
   3   4   7        8.78       10.10     17.64 o 
   4   4   7      923.40      940.25     48.18 o 
   5   4   7     1791.65     1844.01     64.64 o 
   6   4   7      461.92      458.66     64.23 o 
   7   4   7     1093.59     1211.56     94.36 o 
   8   4   7       23.13        0.00     49.02 o 
   9   4   7     1150.63      973.68    101.40 o 
  10   4   7      191.96      190.76     79.25 o 
  11   4   7        0.96       44.17     85.80 o 
 -12   5   7     1267.16     1950.44    293.85 o 
 -11   5   7      319.61      514.51    133.88 o 
 -10   5   7      742.75      771.34    139.35 o 
  -9   5   7      622.83      872.35    146.57 o 
  -8   5   7       44.94        0.00     91.83 o 
  -7   5   7      720.33      796.23     74.17 o 
  -6   5   7      140.02      125.19     40.58 o 
  -5   5   7       39.62       45.22     31.62 o 
  -4   5   7    10223.02    10225.43    207.11 o 
  -3   5   7        3.22       69.19     32.65 o 
  -2   5   7     9624.81     9592.71    184.15 o 
  -1   5   7     4561.44     4622.65    101.15 o 
   0   5   7     7177.95     7298.82    154.99 o 
   1   5   7     2681.58     2741.71     77.74 o 
   2   5   7     3541.87     3516.91     89.48 o 
   3   5   7      377.70      452.28     38.25 o 
   4   5   7       45.56       61.51     23.87 o 
   5   5   7       25.66       25.01     24.63 o 
   6   5   7     3450.90     3197.59    122.47 o 
   7   5   7       11.48       36.34     51.18 o 
   8   5   7     1344.53     1511.37    156.48 o 
   9   5   7       18.78       17.54     64.55 o 
  10   5   7      581.73      524.32    129.04 o 
  11   5   7        4.02      101.36    111.15 o 
 -12   6   7      512.04      584.01    171.83 o 
 -11   6   7      430.49      834.42    166.05 o 
 -10   6   7      463.89      852.09    279.35 o 
  -9   6   7      755.66      837.41    148.83 o 
  -8   6   7     6862.71     6702.85    280.85 o 
  -7   6   7       67.78      119.00     45.59 o 
  -6   6   7     3634.49     3603.08    123.73 o 
  -5   6   7      918.07     1026.04     76.66 o 
  -4   6   7     2308.46     2353.40    108.62 o 
  -3   6   7     2411.84     2361.82    105.50 o 
  -2   6   7      653.07      884.70     70.66 o 
  -1   6   7     8039.51     7983.79    136.59 o 
   0   6   7     7285.49     7030.62    165.30 o 
   1   6   7     1240.39     1372.65     69.29 o 
   2   6   7     5700.15     5521.92    115.69 o 
   3   6   7      378.04      444.25     45.68 o 
   4   6   7     3513.88     3414.98     89.12 o 
   5   6   7      307.78      392.69     44.09 o 
   6   6   7      229.18      290.06     68.24 o 
   7   6   7     1326.36     1643.71    125.27 o 
   8   6   7       31.72      108.01     73.15 o 
   9   6   7      819.12     1177.33    230.05 o 
  10   6   7      282.20      531.87    133.21 o 
  11   6   7       97.17      170.05    138.05 o 
 -11   7   7      711.89     1100.50    181.09 o 
 -10   7   7       29.64      162.86    125.66 o 
  -9   7   7     3142.76     3160.97    220.39 o 
  -8   7   7       27.29       89.75     84.72 o 
  -7   7   7     6128.20     5668.79    164.83 o 
  -6   7   7       31.35       46.09     39.17 o 
  -5   7   7     6961.54     6578.52    187.64 o 
  -4   7   7        0.92       16.72     36.25 o 
  -3   7   7       41.29       63.59     37.27 o 
  -2   7   7      459.45      633.40     69.53 o 
  -1   7   7      248.23      248.42     38.51 o 
   0   7   7      364.27      404.60     52.23 o 
   1   7   7     4525.22     4732.13    183.09 o 
   2   7   7       12.36       44.05     26.03 o 
   3   7   7     6176.02     6064.37    129.42 o 
   4   7   7       95.92      122.68     30.06 o 
   5   7   7     5061.64     4575.96    117.48 o 
   6   7   7       60.81       95.65     53.99 o 
   7   7   7       54.92      128.79     87.97 o 
   8   7   7       30.49      110.19    146.92 o 
   9   7   7      140.34      353.78    164.32 o 
  10   7   7       50.21       71.53    164.32 o 
  11   7   7      311.38      273.47    160.27 o 
 -11   8   7      360.87      687.92    169.49 o 
 -10   8   7      362.07      368.99    138.14 o 
  -9   8   7       54.26      144.85    111.16 o 
  -8   8   7     1092.81     1242.20    164.98 o 
  -7   8   7        4.87        0.00     44.94 o 
  -6   8   7     2430.57     2277.82    110.12 o 
  -5   8   7     1640.71     1521.69    103.18 o 
  -4   8   7     4212.75     3924.78    150.08 o 
  -3   8   7     2181.35     1871.48    105.93 o 
  -2   8   7      198.30      159.58     46.89 o 
  -1   8   7     5465.20     5535.07    174.45 o 
   0   8   7       56.33       14.05     29.75 o 
   1   8   7     1557.73     1513.58     86.47 o 
   2   8   7     3240.97     2943.48    106.26 o 
   3   8   7      937.82      945.58     66.34 o 
   4   8   7     1899.69     1918.48     82.19 o 
   5   8   7     1225.27     1218.64     76.90 o 
   6   8   7      745.92      742.07    120.83 o 
   7   8   7     1405.50     1788.22    255.18 o 
   8   8   7        5.94       23.20    119.86 o 
   9   8   7      630.88      657.29    197.19 o 
  10   8   7      198.14      204.92    197.19 o 
 -11   9   7        0.45      234.38    193.32 o 
 -10   9   7      469.24      760.73    160.51 o 
  -9   9   7        7.86       44.31    102.50 o 
  -8   9   7        7.26       78.93    128.56 o 
  -7   9   7       19.05       26.90     52.34 o 
  -6   9   7       91.35      116.51     58.19 o 
  -5   9   7      245.32      231.11     64.39 o 
  -4   9   7     4334.24     4058.63    177.45 o 
  -3   9   7      403.92      412.50     70.54 o 
  -2   9   7     6606.87     6377.86    189.21 o 
  -1   9   7       93.66      123.52     48.78 o 
   0   9   7     4276.07     4047.68    190.66 o 
   1   9   7      100.42       90.56     54.13 o 
   2   9   7      903.62     1067.78     79.65 o 
   3   9   7      188.66      204.28     49.57 o 
   4   9   7        9.63       57.83     42.98 o 
   5   9   7        5.19       36.93     44.62 o 
   6   9   7     1887.17     1753.10    207.82 o 
   7   9   7        9.09      114.06    127.59 o 
   8   9   7     1316.97     1368.71    245.52 o 
   9   9   7        0.70      442.71    168.19 o 
  10   9   7      404.17      473.64    241.65 o 
 -10  10   7       24.08      237.85    129.67 o 
  -9  10   7      249.74      305.78    150.79 o 
  -8  10   7     1161.85     1218.07    174.96 o 
  -7  10   7       48.70      102.20     60.06 o 
  -6  10   7     1397.17     1553.59    131.10 o 
  -5  10   7      336.08      462.94     83.70 o 
  -4  10   7      752.84      829.34    123.03 o 
  -3  10   7     2829.26     2752.70    138.63 o 
  -2  10   7       19.29        5.43     43.81 o 
  -1  10   7     4576.06     4493.40    211.76 o 
   0  10   7      561.15      584.34    101.67 o 
   1  10   7      218.33      156.87     66.94 o 
   2  10   7     1498.10     1456.35    117.08 o 
   3  10   7      378.08      422.58     66.31 o 
   4  10   7     1768.93     1752.46    101.92 o 
   5  10   7      253.62      214.93     70.58 o 
   6  10   7      633.34      873.81    206.85 o 
   7  10   7      527.62      984.00    214.59 o 
   8  10   7        1.30       15.47    129.53 o 
   9  10   7      488.91      562.56    233.92 o 
  -9  11   7      949.33     1008.00    184.41 o 
  -8  11   7        2.93      286.53    118.55 o 
  -7  11   7     1339.40     1413.23    136.18 o 
  -6  11   7       18.80       21.46     61.88 o 
  -5  11   7     3125.51     2997.40    158.32 o 
  -4  11   7        1.18        0.00     51.22 o 
  -3  11   7      637.40      678.83     95.53 o 
  -2  11   7      228.13      221.39     65.61 o 
  -1  11   7      376.49      380.56     92.83 o 
   0  11   7      165.57      132.93     73.74 o 
   1  11   7     1566.71     1664.18    152.30 o 
   2  11   7       81.15      122.47     74.42 o 
   3  11   7     2589.80     2417.78    141.72 o 
   4  11   7      152.81       86.87     62.83 o 
   5  11   7     1533.33     1629.20    137.46 o 
   6  11   7        0.13        0.00    104.39 o 
   7  11   7       95.37      218.45    160.46 o 
   8  11   7       27.46       98.59    175.92 o 
  -9  12   7       23.84      249.38    204.92 o 
  -8  12   7     1150.55     1419.07    193.75 o 
  -7  12   7        5.78       61.22     63.47 o 
  -6  12   7     1376.56     1570.06    142.50 o 
  -5  12   7      118.79      111.00     69.06 o 
  -4  12   7     1233.64     1475.68    134.86 o 
  -3  12   7      946.91     1150.01    119.95 o 
  -2  12   7       20.37       46.87     56.90 o 
  -1  12   7     2475.04     2297.91    174.19 o 
   0  12   7      560.71      566.89    115.21 o 
   1  12   7       69.46      110.30     76.40 o 
   2  12   7     1937.89     1838.70    166.75 o 
   3  12   7       81.41      118.78     69.15 o 
   4  12   7     1023.84     1155.94    126.82 o 
   5  12   7      592.55      657.93    110.22 o 
   6  12   7      216.86      222.32    160.46 o 
   7  12   7      329.09      504.57    202.99 o 
   8  12   7       22.44      131.46    199.12 o 
  -8  13   7        0.25      114.79    222.32 o 
  -7  13   7      152.29      292.49    122.82 o 
  -6  13   7       55.19      106.49    118.97 o 
  -5  13   7      156.56      262.70     82.14 o 
  -4  13   7     1061.95     1119.28    127.86 o 
  -3  13   7       10.65       49.11     65.46 o 
  -2  13   7     1957.98     1687.89    177.31 o 
  -1  13   7       39.29       58.66     75.40 o 
   0  13   7      882.83     1052.29    148.93 o 
   1  13   7      179.90      179.36    128.56 o 
   2  13   7      191.87      209.60     88.70 o 
   3  13   7      333.90      415.33    109.60 o 
   4  13   7       16.28       59.89     74.51 o 
   5  13   7        2.81       50.56     98.59 o 
   6  13   7      596.11      634.09    237.79 o 
   7  13   7       47.02      162.39    214.59 o 
  -7  14   7       94.07      231.58    131.27 o 
  -6  14   7       51.47      109.75     95.93 o 
  -5  14   7      548.72      627.01    121.82 o 
  -4  14   7      119.24      233.15     84.67 o 
  -3  14   7      614.70      960.99    126.14 o 
  -2  14   7        1.85       55.00     75.42 o 
  -1  14   7      948.43      967.16    151.74 o 
   0  14   7        4.89      104.06     79.14 o 
   1  14   7      159.46      268.17    100.71 o 
   2  14   7       62.84      136.78     88.82 o 
   3  14   7      158.32      170.19    100.68 o 
   4  14   7      236.77      304.47    119.16 o 
   5  14   7      139.72      205.77    123.83 o 
   6  14   7      121.96      386.64    247.45 o 
  -5  15   7      351.74      457.68    117.12 o 
  -4  15   7      242.32      431.05    111.04 o 
  -3  15   7        3.62      119.72    107.30 o 
  -2  15   7      195.47      207.70    106.99 o 
  -1  15   7       45.60      165.92    104.03 o 
   0  15   7        3.08      200.66     99.91 o 
   1  15   7      273.57      423.80    129.84 o 
   2  15   7       11.19      113.06    105.23 o 
   3  15   7      433.57      614.76    202.99 o 
   4  15   7        7.45       16.43     95.69 o 
  -3  16   7        5.84       75.67    123.71 o 
  -2  16   7       35.31      118.69    117.47 o 
  -1  16   7      164.10      160.27    110.70 o 
   0  16   7      206.70      352.47    126.40 o 
   1  16   7        1.13       85.06    152.72 o 
   2  16   7      698.97      688.11    180.76 o 
 -12   0   8     1668.65     2169.06    336.38 o 
 -10   0   8     2270.75     2638.83    278.38 o 
  -8   0   8        3.61        0.00     90.86 o 
  -6   0   8      722.21      642.60     89.11 o 
  -4   0   8    19483.18    19959.09    658.26 o 
  -2   0   8   149404.06   178635.20   5751.30 o 
   0   0   8     6750.61     6592.57    329.61 o 
   2   0   8     6904.76     6488.97    182.03 o 
   4   0   8      383.36      472.27     51.18 o 
   6   0   8     7218.16     6922.57    366.34 o 
   8   0   8     9472.42     8079.31    517.13 o 
  10   0   8      658.24      790.68    197.19 o 
 -12   1   8       16.10      156.43    122.06 o 
 -11   1   8      529.23      662.75    140.62 o 
 -10   1   8      407.00      487.66    125.56 o 
  -9   1   8      817.47      886.69    141.85 o 
  -8   1   8     4565.92     4276.31    212.54 o 
  -7   1   8      110.24      103.18     40.68 o 
  -6   1   8     3157.45     2948.29    104.27 o 
  -5   1   8     5527.54     5095.10    156.54 o 
  -4   1   8     2800.76     2862.26     90.31 o 
  -3   1   8    10429.59    11129.50    412.97 o 
  -2   1   8      118.23      142.83     27.60 o 
  -1   1   8    47831.95    54841.10   1013.90 o 
   0   1   8        5.17       22.52     17.78 o 
   1   1   8    15319.24    16129.40    200.30 o 
   2   1   8     9983.09    10150.92    134.59 o 
   3   1   8      906.77      966.66     41.87 o 
   4   1   8     7680.49     7331.86    109.82 o 
   5   1   8     1491.15     1472.66     57.00 o 
   6   1   8     7437.96     7217.17    167.99 o 
   7   1   8     3006.60     3009.82    125.36 o 
   8   1   8      841.21      779.02     88.07 o 
   9   1   8     2423.65     2319.08    146.39 o 
  10   1   8       17.43       35.37     77.88 o 
  11   1   8      844.60      982.00    155.19 o 
 -12   2   8       60.09       85.06    181.72 o 
 -11   2   8       11.57      165.33    107.15 o 
 -10   2   8        6.19       85.49     89.53 o 
  -9   2   8     7196.04     6698.45    355.71 o 
  -8   2   8       23.51       36.96     68.94 o 
  -7   2   8     7063.21     6330.73    208.44 o 
  -6   2   8        5.24       22.03     33.02 o 
  -5   2   8     6945.31     6634.32    219.88 o 
  -4   2   8        1.76       19.45     24.22 o 
  -3   2   8     4854.08     4628.25    105.65 o 
  -2   2   8     3072.00     2850.78     76.93 o 
  -1   2   8     5218.85     5366.21    132.55 o 
   0   2   8      180.98      316.32     37.01 o 
   1   2   8    15325.92    15162.84    196.14 o 
   2   2   8      237.87      270.10     29.92 o 
   3   2   8    21064.97    21613.44    253.48 o 
   4   2   8        6.62       40.56     20.32 o 
   5   2   8    12584.25    12442.84    185.70 o 
   6   2   8        9.92       40.43     39.13 o 
   7   2   8     5560.82     5661.26    216.25 o 
   8   2   8        3.25       28.33     48.94 o 
   9   2   8      270.58      298.94     78.13 o 
  10   2   8       63.97      119.38     80.32 o 
  11   2   8      153.61      330.03    116.41 o 
 -12   3   8      156.53      463.78    151.72 o 
 -11   3   8      315.99      562.44    134.52 o 
 -10   3   8      825.81      879.52    150.82 o 
  -9   3   8      241.60      263.70    133.39 o 
  -8   3   8     4486.37     4181.75    215.22 o 
  -7   3   8       69.48       72.83     40.81 o 
  -6   3   8     3112.46     2918.95    106.20 o 
  -5   3   8       75.90       67.27     34.17 o 
  -4   3   8     2348.25     2317.05     85.91 o 
  -3   3   8     7015.94     6928.33    133.15 o 
  -2   3   8      639.16      886.04     61.67 o 
  -1   3   8    30065.94    34267.62    449.25 o 
   0   3   8     2267.88     2085.17    104.64 o 
   1   3   8      618.30      809.18     54.10 o 
   2   3   8    13370.58    13734.25    165.31 o 
   3   3   8     1359.53     1385.27     55.49 o 
   4   3   8     9810.30     9586.93    130.82 o 
   5   3   8      611.39      668.23     47.17 o 
   6   3   8     4384.48     4020.23    190.30 o 
   7   3   8     2587.81     2404.64    115.31 o 
   8   3   8     1386.16     1332.62    119.49 o 
   9   3   8     1427.05     1431.04    132.44 o 
  10   3   8       89.83      152.28     73.12 o 
  11   3   8      297.41      417.78    126.40 o 
 -12   4   8     1018.04     1194.51    193.14 o 
 -11   4   8      257.09      536.90    140.07 o 
 -10   4   8      304.64      406.63    115.98 o 
  -9   4   8      262.63      281.85    104.39 o 
  -8   4   8       96.52       92.66     76.40 o 
  -7   4   8       56.88       79.81     41.14 o 
  -6   4   8      559.37      573.02     64.25 o 
  -5   4   8      214.36      287.59     46.86 o 
  -4   4   8     4638.44     4515.56    120.30 o 
  -3   4   8        1.57       22.80     26.48 o 
  -2   4   8    48313.16    52107.56    923.67 o 
  -1   4   8      626.57      635.19     45.80 o 
   0   4   8     8104.83     7681.07    163.62 o 
   1   4   8      469.00      561.41     50.10 o 
   2   4   8     6274.46     6370.31    100.45 o 
   3   4   8       95.37      143.71     27.43 o 
   4   4   8        4.78       95.03     26.27 o 
   5   4   8      832.51      893.14     53.52 o 
   6   4   8     2494.10     2176.99    131.98 o 
   7   4   8      371.80      479.39     84.30 o 
   8   4   8     3071.44     2795.87    153.59 o 
   9   4   8       89.20      227.35     76.98 o 
  10   4   8      773.85      754.43    114.46 o 
  11   4   8       27.14       66.34    103.29 o 
 -12   5   8        2.23      175.54    133.78 o 
 -11   5   8      309.21      660.83    152.30 o 
 -10   5   8      148.43      252.52    108.62 o 
  -9   5   8      161.64      171.36    103.04 o 
  -8   5   8      948.38     1001.84    143.46 o 
  -7   5   8      214.51      215.89     51.46 o 
  -6   5   8     2467.24     2481.09    104.54 o 
  -5   5   8     3036.26     2928.82    106.65 o 
  -4   5   8     1132.58     1150.54     80.17 o 
  -3   5   8     5684.90     5427.06    149.65 o 
  -2   5   8       12.19       38.22     24.42 o 
  -1   5   8    18161.10    18977.92    211.73 o 
   0   5   8     1455.97     1450.48     78.68 o 
   1   5   8     8076.70     8252.77    155.56 o 
   2   5   8     6535.45     7067.19    130.08 o 
   3   5   8     2412.17     2234.52     69.20 o 
   4   5   8     1466.31     1424.82     60.24 o 
   5   5   8      120.47      149.87     34.35 o 
   6   5   8      621.40      718.83     77.40 o 
   7   5   8      957.85      925.94    102.99 o 
   8   5   8       29.13       24.69     59.27 o 
   9   5   8     2027.48     1800.49    150.24 o 
  10   5   8       49.14      173.02    110.73 o 
  11   5   8      997.16      955.57    178.08 o 
 -12   6   8      162.09      384.82    159.14 o 
 -11   6   8        4.74      200.40    123.03 o 
 -10   6   8      315.96      316.76    128.91 o 
  -9   6   8     3489.93     3577.48    234.89 o 
  -8   6   8      104.92      195.44     91.47 o 
  -7   6   8     4588.03     4231.30    141.48 o 
  -6   6   8     1098.82     1189.84     84.68 o 
  -5   6   8     3160.72     3207.54    114.74 o 
  -4   6   8     3726.55     3639.25    134.91 o 
  -3   6   8      752.95      846.06     77.35 o 
  -2   6   8     2837.50     2881.71     96.90 o 
  -1   6   8     3705.60     3942.94    102.21 o 
   0   6   8      406.81      352.11     50.81 o 
   1   6   8     5045.53     4672.65    140.29 o 
   2   6   8     1469.50     1488.41     68.77 o 
   3   6   8    10727.78    10472.46    167.72 o 
   4   6   8       13.98       48.64     25.81 o 
   5   6   8     4038.16     3949.80    103.06 o 
   6   6   8        2.93       83.45     51.19 o 
   7   6   8      840.12      931.29    107.35 o 
   8   6   8      322.51      411.11     88.08 o 
   9   6   8      105.18      173.99     96.88 o 
  10   6   8      191.46      240.99    124.40 o 
  11   6   8      104.39      189.91    154.39 o 
 -11   7   8       10.35      206.66    133.88 o 
 -10   7   8      445.67      837.13    165.70 o 
  -9   7   8       13.18      202.09    102.06 o 
  -8   7   8     3283.80     3017.22    204.36 o 
  -7   7   8      197.03      158.44     55.86 o 
  -6   7   8     2468.68     2273.82    108.14 o 
  -5   7   8       83.15      127.44     50.64 o 
  -4   7   8     1333.21     1291.10     97.07 o 
  -3   7   8      264.86      315.34     59.50 o 
  -2   7   8       19.35        0.00     40.21 o 
  -1   7   8     1521.23     1531.60     70.60 o 
   0   7   8     1116.74     1210.91     80.68 o 
   1   7   8       14.09       22.58     31.70 o 
   2   7   8     6306.12     6712.26    136.90 o 
   3   7   8      458.28      611.26     55.63 o 
   4   7   8     4321.77     4027.76    102.46 o 
   5   7   8      155.82      192.19     39.81 o 
   6   7   8     4338.80     3814.86    161.70 o 
   7   7   8       58.00      148.86    112.13 o 
   8   7   8      647.59      560.57    127.81 o 
   9   7   8      123.40      132.85    103.15 o 
  10   7   8        8.66       96.66    117.56 o 
 -11   8   8      135.03      306.75    152.19 o 
 -10   8   8       68.41      151.91    131.27 o 
  -9   8   8     1000.87     1030.70    161.83 o 
  -8   8   8        2.36        0.00     78.59 o 
  -7   8   8      242.95      318.20     66.01 o 
  -6   8   8      247.68      231.50     58.47 o 
  -5   8   8      653.75      707.63     87.00 o 
  -4   8   8      976.40     1226.88    114.66 o 
  -3   8   8     1152.96     1195.77     97.37 o 
  -2   8   8     5493.85     5238.57    166.61 o 
  -1   8   8     1415.20     1548.60     94.86 o 
   0   8   8       19.39       40.17     36.61 o 
   1   8   8      998.98     1083.49     87.06 o 
   2   8   8     1599.48     1642.71     86.02 o 
   3   8   8     1254.50     1261.60     72.26 o 
   4   8   8      131.69      115.58     35.53 o 
   5   8   8     2696.14     2558.57     98.66 o 
   6   8   8      249.63      264.57     96.66 o 
   7   8   8      726.98      815.20    140.07 o 
   8   8   8      846.05     1015.90    155.67 o 
   9   8   8       29.97      110.38    108.62 o 
  10   8   8      170.59      333.69    153.03 o 
 -10   9   8        3.87      309.31    137.98 o 
  -9   9   8       63.94      204.23    119.68 o 
  -8   9   8       16.84       44.95     81.71 o 
  -7   9   8      427.51      436.36     75.46 o 
  -6   9   8       29.98      112.17     58.60 o 
  -5   9   8     2131.39     1993.28    122.03 o 
  -4   9   8       54.15       56.91     48.46 o 
  -3   9   8     2672.92     2486.52    129.39 o 
  -2   9   8      952.55      891.19     92.85 o 
  -1   9   8     4479.40     4419.90    160.09 o 
   0   9   8      409.02      371.98     81.47 o 
   1   9   8     2180.17     2212.53    146.95 o 
   2   9   8       84.61      122.61     43.61 o 
   3   9   8      221.10      241.93     52.75 o 
   4   9   8       19.98       38.38     39.79 o 
   5   9   8       80.42      227.42     57.68 o 
   6   9   8       28.17       20.98     83.35 o 
   7   9   8      303.39      378.16    108.44 o 
   8   9   8       67.40      211.86    105.93 o 
   9   9   8     1039.34     1097.68    188.64 o 
 -10  10   8      287.20      449.24    147.75 o 
  -9  10   8      688.91      781.40    170.12 o 
  -8  10   8      234.81      308.09    181.72 o 
  -7  10   8      227.61      300.00     72.84 o 
  -6  10   8      690.64      824.28    107.75 o 
  -5  10   8      146.47      151.59     64.98 o 
  -4  10   8     1315.92     1368.86    118.68 o 
  -3  10   8       40.81       49.73     45.20 o 
  -2  10   8     5461.89     5227.61    186.22 o 
  -1  10   8      214.40      202.57     75.64 o 
   0  10   8     1092.87     1198.69    135.33 o 
   1  10   8      309.44      354.56     85.99 o 
   2  10   8      350.22      292.39     83.08 o 
   3  10   8      503.76      558.34     72.79 o 
   4  10   8        5.73       16.09     48.00 o 
   5  10   8      339.13      410.84     74.73 o 
   6  10   8       38.51      126.63     86.12 o 
   7  10   8      180.88      242.55    105.93 o 
   8  10   8      607.36      699.28    154.40 o 
   9  10   8       13.16       74.35    138.62 o 
  -9  11   8       34.79      133.54    131.91 o 
  -8  11   8     1100.82     1384.67    190.42 o 
  -7  11   8       33.73       53.37     63.96 o 
  -6  11   8      451.94      538.96     98.95 o 
  -5  11   8      187.59      152.50     66.11 o 
  -4  11   8      805.11      876.82    107.80 o 
  -3  11   8      471.72      505.35     88.37 o 
  -2  11   8      197.82      214.93     63.75 o 
  -1  11   8       28.04       52.31     66.36 o 
   0  11   8     1428.86     1392.82    154.45 o 
   1  11   8      817.93      819.72    129.67 o 
   2  11   8     2047.83     1998.69    163.97 o 
   3  11   8      104.07      127.38     69.46 o 
   4  11   8     1796.84     1875.96    136.52 o 
   5  11   8       28.64       57.47     58.20 o 
   6  11   8     1198.64     1178.58    161.57 o 
   7  11   8       45.52      146.91    107.30 o 
   8  11   8      121.17      207.35    128.41 o 
  -8  12   8        0.65      260.10    124.94 o 
  -7  12   8      750.69      871.83    106.40 o 
  -6  12   8      140.75      207.79     81.65 o 
  -5  12   8      973.12     1127.96    127.51 o 
  -4  12   8       16.99       53.54     62.30 o 
  -3  12   8      729.36      813.29    107.13 o 
  -2  12   8     1110.32     1313.12    124.88 o 
  -1  12   8      918.38      944.12    140.72 o 
   0  12   8       49.49       80.18     75.64 o 
   1  12   8     2030.66     2100.23    171.83 o 
   2  12   8        0.43       10.57     75.86 o 
   3  12   8     1694.60     1615.99    142.40 o 
   4  12   8      208.99      272.38     82.21 o 
   5  12   8     2011.52     2188.97    181.06 o 
   6  12   8       43.11      318.98    179.79 o 
   7  12   8      322.89      611.25    151.27 o 
  -7  13   8       55.14      245.70    100.83 o 
  -6  13   8      564.49      858.68    144.98 o 
  -5  13   8      693.52      906.05    119.53 o 
  -4  13   8      220.14      216.36     81.08 o 
  -3  13   8      777.08      807.46    114.54 o 
  -2  13   8       59.67      155.33    105.36 o 
  -1  13   8     1734.44     1756.41    182.40 o 
   0  13   8      312.67      348.02    101.78 o 
   1  13   8      385.50      410.17    113.24 o 
   2  13   8     1272.57     1354.84    167.12 o 
   3  13   8       16.02       29.46     85.60 o 
   4  13   8      685.02      843.13    121.65 o 
   5  13   8       85.31      151.06    101.26 o 
   6  13   8      211.50      371.18    212.65 o 
  -6  14   8      152.58      312.44    108.13 o 
  -5  14   8       41.57      129.77     90.19 o 
  -4  14   8      703.14      963.68    171.55 o 
  -3  14   8       11.81       59.05     70.39 o 
  -2  14   8     1924.34     2114.35    192.95 o 
  -1  14   8        0.82        0.00     80.62 o 
   0  14   8      562.64      561.80    133.02 o 
   1  14   8        0.30       78.56     92.26 o 
   2  14   8      597.65      787.04    148.53 o 
   3  14   8        6.30       84.19     98.39 o 
   4  14   8        5.44      141.77    106.52 o 
   5  14   8        8.09       89.73    121.69 o 
  -5  15   8       50.38      340.28    118.88 o 
  -4  15   8      136.33      259.67    102.37 o 
  -3  15   8      529.02      470.94    138.05 o 
  -2  15   8        1.07       52.67    117.93 o 
  -1  15   8      255.14      398.58    130.70 o 
   0  15   8      350.75      442.86    134.81 o 
   1  15   8      857.45     1021.17    207.82 o 
   2  15   8      477.29      644.73    150.37 o 
   3  15   8       88.21      108.72    116.73 o 
   4  15   8      452.98      568.36    201.05 o 
  -2  16   8        9.30       52.27    113.34 o 
  -1  16   8      121.76      244.72    127.96 o 
   0  16   8      100.04      160.44    123.01 o 
   1  16   8      479.48      765.43    170.38 o 
 -11   0   9      921.60     1287.52    264.85 o 
  -9   0   9     4213.63     4430.92    334.45 o 
  -7   0   9      274.48      257.71     74.32 o 
  -5   0   9      448.26      475.79     79.26 o 
  -3   0   9     5218.39     5629.83    415.64 o 
  -1   0   9      184.66       71.53     35.46 o 
   1   0   9     4926.74     5226.46    171.52 o 
   3   0   9       50.75       73.73     26.95 o 
   5   0   9        8.22       53.85     32.73 o 
   7   0   9     1336.88     1649.03    226.19 o 
   9   0   9     3639.18     3131.80    284.18 o 
  11   0   9      739.86      939.54    228.12 o 
 -12   1   9      530.10      669.35    162.63 o 
 -11   1   9      236.07      410.65    125.56 o 
 -10   1   9     1520.81     1748.78    193.34 o 
  -9   1   9      276.90      355.14    105.43 o 
  -8   1   9     1258.19     1331.57    148.20 o 
  -7   1   9      266.15      311.57     54.64 o 
  -6   1   9      707.53      767.29     68.60 o 
  -5   1   9      207.52      201.62     42.58 o 
  -4   1   9      813.56      840.16     74.50 o 
  -3   1   9     1235.20     1351.97     99.62 o 
  -2   1   9     9168.64    10490.60    306.38 o 
  -1   1   9      640.57      706.74     40.98 o 
   0   1   9      945.27      922.78     56.87 o 
   1   1   9       17.00       36.88     22.68 o 
   2   1   9     2490.91     2428.08     86.19 o 
   3   1   9        6.60       20.22     19.74 o 
   4   1   9        3.54       30.40     20.18 o 
   5   1   9     2102.63     2136.32     71.90 o 
   6   1   9     1108.69     1300.44    106.21 o 
   7   1   9     1025.94     1057.93    107.29 o 
   8   1   9     2562.98     2477.10    183.12 o 
   9   1   9      307.25      369.27     97.04 o 
  10   1   9      731.73      851.74    147.52 o 
  11   1   9       14.17      206.05    113.65 o 
 -12   2   9      291.81      454.30    153.10 o 
 -11   2   9      179.78      309.49    115.21 o 
 -10   2   9       22.86       66.23     94.05 o 
  -9   2   9       91.05       70.95     86.41 o 
  -8   2   9     1454.02     1628.56    161.98 o 
  -7   2   9       34.78       33.84     40.46 o 
  -6   2   9       52.17      125.21     39.22 o 
  -5   2   9       91.35      122.97     36.92 o 
  -4   2   9     2372.39     2269.80     85.65 o 
  -3   2   9        1.10        4.83     22.07 o 
  -2   2   9     4332.56     4153.66     94.27 o 
  -1   2   9     3273.81     2930.58    106.26 o 
   0   2   9       42.30       46.03     22.77 o 
   1   2   9     1021.93     1105.30     61.85 o 
   2   2   9     2567.93     2508.24     72.45 o 
   3   2   9       28.88       40.26     22.45 o 
   4   2   9      238.11      251.13     31.79 o 
   5   2   9      398.49      468.95     46.14 o 
   6   2   9     3301.78     3225.98    141.97 o 
   7   2   9      254.23      319.27     75.57 o 
   8   2   9     2145.21     2108.75    166.71 o 
   9   2   9       80.58      192.35     85.06 o 
  10   2   9       20.51      195.84    119.86 o 
  11   2   9      114.65      182.99    109.33 o 
 -12   3   9       45.50      242.51    135.15 o 
 -11   3   9       35.43      223.35    111.90 o 
 -10   3   9      295.31      396.80    118.10 o 
  -9   3   9     1186.62     1342.65    167.45 o 
  -8   3   9       57.01       54.27     73.67 o 
  -7   3   9     1017.56     1082.62     84.30 o 
  -6   3   9       23.56       50.74     36.65 o 
  -5   3   9     3361.14     3387.44    112.27 o 
  -4   3   9      773.47      887.02     64.43 o 
  -3   3   9     2135.84     2185.74     79.48 o 
  -2   3   9     3069.42     3177.29    102.16 o 
  -1   3   9       30.38       23.04     22.68 o 
   0   3   9       13.48       35.83     22.19 o 
   1   3   9     5547.73     5839.45    148.45 o 
   2   3   9      295.16      371.90     39.61 o 
   3   3   9     4706.79     4513.94    131.25 o 
   4   3   9      127.76      103.60     30.77 o 
   5   3   9     5494.15     5537.37    122.56 o 
   6   3   9       59.73       12.72     46.21 o 
   7   3   9      266.41      285.76     77.50 o 
   8   3   9      552.56      525.18     90.92 o 
   9   3   9      155.04      263.41     90.19 o 
  10   3   9      254.43      229.83    101.13 o 
  11   3   9      103.03      166.41    111.35 o 
 -12   4   9       44.96      298.31    147.46 o 
 -11   4   9      768.69     1155.05    181.79 o 
 -10   4   9       55.09      145.84     96.37 o 
  -9   4   9     1083.80     1264.84    171.09 o 
  -8   4   9      226.63      203.85     92.20 o 
  -7   4   9      807.58      785.56     77.20 o 
  -6   4   9      996.83     1129.86     84.84 o 
  -5   4   9      370.97      358.23     51.27 o 
  -4   4   9     1366.39     1427.81     73.81 o 
  -3   4   9     2095.01     2241.01    110.37 o 
  -2   4   9      194.18      293.88     38.05 o 
  -1   4   9       14.93       65.59     24.13 o 
   0   4   9      206.72      179.34     35.55 o 
   1   4   9     9811.45     9878.64    173.93 o 
   2   4   9     3937.87     4078.78     99.85 o 
   3   4   9      741.23      762.91     55.09 o 
   4   4   9      980.45     1056.13     62.91 o 
   5   4   9       42.88       35.46     30.73 o 
   6   4   9      429.87      447.03     76.38 o 
   7   4   9     1045.15     1142.25    132.53 o 
   8   4   9       96.00      203.91     72.22 o 
   9   4   9     1548.93     1326.03    166.76 o 
  10   4   9       43.19      114.35     96.31 o 
  11   4   9      780.42      948.70    164.21 o 
 -12   5   9      913.04     1251.90    225.22 o 
 -11   5   9        0.00      142.09    116.87 o 
 -10   5   9     2288.58     2483.99    200.89 o 
  -9   5   9      187.86      260.02    109.36 o 
  -8   5   9     1256.66     1357.67    164.51 o 
  -7   5   9        0.84       26.46     41.15 o 
  -6   5   9      365.32      347.70     57.76 o 
  -5   5   9      128.38      157.35     43.58 o 
  -4   5   9      542.10      562.77     59.23 o 
  -3   5   9      186.78      202.45     46.81 o 
  -2   5   9    11365.22    11472.14    262.15 o 
  -1   5   9     2113.21     2358.21     79.54 o 
   0   5   9     4496.72     4509.11    137.18 o 
   1   5   9     1326.77     1358.69     71.76 o 
   2   5   9     3100.83     2958.78     90.22 o 
   3   5   9      124.46      189.35     37.11 o 
   4   5   9        0.41       28.79     28.27 o 
   5   5   9      135.07      146.15     36.92 o 
   6   5   9     1983.50     1785.84    118.05 o 
   7   5   9       12.21        0.00     53.80 o 
   8   5   9     3009.41     2686.44    155.87 o 
   9   5   9      163.86      180.48     82.61 o 
  10   5   9     1131.37     1152.85    175.56 o 
  11   5   9        7.81        0.00    162.39 o 
 -11   6   9      454.19      600.18    269.68 o 
 -10   6   9      130.73      313.66    123.57 o 
  -9   6   9     1316.23     1576.90    192.35 o 
  -8   6   9     1599.99     1631.08    174.97 o 
  -7   6   9      241.62      276.71     59.40 o 
  -6   6   9     2322.08     2022.54    102.60 o 
  -5   6   9       34.31       40.92     36.32 o 
  -4   6   9     4447.65     4468.06    153.06 o 
  -3   6   9     3417.48     3307.80    127.52 o 
  -2   6   9      463.61      488.97     48.73 o 
  -1   6   9     2619.88     2700.12    102.96 o 
   0   6   9     1545.54     1598.96     94.28 o 
   1   6   9      932.51      905.94     78.35 o 
   2   6   9     4379.09     3981.41    107.36 o 
   3   6   9       24.98       67.50     28.66 o 
   4   6   9     2596.18     2441.09     89.43 o 
   5   6   9      401.17      393.87     49.81 o 
   6   6   9     1518.97     1682.46    118.21 o 
   7   6   9     1452.85     1542.14    128.78 o 
   8   6   9      350.92      418.68     88.25 o 
   9   6   9      909.85      841.93    198.15 o 
  10   6   9        3.80        0.00    154.66 o 
 -11   7   9      159.49      327.12    198.15 o 
 -10   7   9       85.45      163.25    125.66 o 
  -9   7   9     1225.31     1569.96    271.62 o 
  -8   7   9       23.46      125.08     95.22 o 
  -7   7   9     2824.85     2612.70    122.68 o 
  -6   7   9      160.12      157.72     51.73 o 
  -5   7   9     7336.40     7054.05    345.34 o 
  -4   7   9      152.42      239.60     60.01 o 
  -3   7   9     2683.94     2340.98    131.26 o 
  -2   7   9      215.57      276.91     55.72 o 
  -1   7   9      446.02      478.67     50.87 o 
   0   7   9      720.56      842.51     76.53 o 
   1   7   9     4123.60     4180.09    143.60 o 
   2   7   9      547.28      525.34     54.41 o 
   3   7   9     6416.47     6590.85    163.11 o 
   4   7   9      380.22      399.80     52.48 o 
   5   7   9     4607.95     4127.49    120.18 o 
   6   7   9      122.52      120.04     60.87 o 
   7   7   9      707.58      710.60    102.37 o 
   8   7   9        2.20        0.00    102.46 o 
   9   7   9       36.78       89.94    106.21 o 
  10   7   9        3.55        0.00    154.66 o 
 -11   8   9      325.16      570.27    171.98 o 
 -10   8   9        2.66       46.57    121.58 o 
  -9   8   9     1024.14     1410.37    184.54 o 
  -8   8   9      529.20      523.05    124.69 o 
  -7   8   9       87.59       84.39     54.71 o 
  -6   8   9      825.10      883.32     88.87 o 
  -5   8   9        4.07       43.23     50.05 o 
  -4   8   9     2811.94     2648.89    153.92 o 
  -3   8   9     3022.67     3213.51    139.81 o 
  -2   8   9      415.37      458.24     75.66 o 
  -1   8   9      172.95      164.08     48.34 o 
   0   8   9       50.59       36.67     47.15 o 
   1   8   9     3686.09     3497.36    138.27 o 
   2   8   9     2413.72     2321.17    105.51 o 
   3   8   9      632.27      609.88     60.73 o 
   4   8   9     1458.46     1434.92     82.39 o 
   5   8   9       22.85       20.49     37.98 o 
   6   8   9     1273.44     1318.19    172.06 o 
   7   8   9      607.16      631.76    130.70 o 
   8   8   9      397.13      408.60    168.19 o 
   9   8   9      886.31      864.01    168.79 o 
  10   8   9       87.14       79.47    152.72 o 
 -10   9   9     1537.22     1698.40    213.93 o 
  -9   9   9       11.05       88.58    113.95 o 
  -8   9   9      542.71      689.28    138.07 o 
  -7   9   9       43.76       71.78     57.04 o 
  -6   9   9       10.87       35.74     57.65 o 
  -5   9   9       51.00       70.60     52.29 o 
  -4   9   9      491.62      552.12     83.33 o 
  -3   9   9       75.49       23.77     48.35 o 
  -2   9   9     7995.45     7580.23    213.07 o 
  -1   9   9       68.10       86.99     58.78 o 
   0   9   9     2671.21     2588.39    162.65 o 
   1   9   9        0.05       12.57     50.58 o 
   2   9   9     1357.50     1457.02    110.68 o 
   3   9   9       39.94       48.26     43.73 o 
   4   9   9        2.29       48.56     39.31 o 
   5   9   9        2.71       28.35     47.64 o 
   6   9   9     1086.94     1216.06    154.61 o 
   7   9   9       84.54       88.50     90.19 o 
   8   9   9     1819.20     1809.39    199.58 o 
   9   9   9       33.70      102.81    131.21 o 
 -10  10   9       96.66      372.61    195.25 o 
  -9  10   9      589.24      755.54    165.88 o 
  -8  10   9      711.54      883.01    156.44 o 
  -7  10   9       63.86      165.73     65.95 o 
  -6  10   9     1153.89     1253.89    124.47 o 
  -5  10   9        2.49        0.00     50.81 o 
  -4  10   9     1575.91     1653.83    124.50 o 
  -3  10   9      222.81      237.58     67.32 o 
  -2  10   9      233.60      251.57     66.48 o 
  -1  10   9     2296.97     2118.20    158.57 o 
   0  10   9      198.32      184.49     75.78 o 
   1  10   9     1576.57     1449.13    151.74 o 
   2  10   9     1695.97     1672.86    151.72 o 
   3  10   9        1.58       74.41     69.48 o 
   4  10   9      941.63      890.36     90.29 o 
   5  10   9       11.45       38.77     62.07 o 
   6  10   9      426.74      429.82    114.73 o 
   7  10   9      503.92      539.30    132.41 o 
   8  10   9      201.28      327.29    139.27 o 
  -9  11   9      631.00      845.37    179.01 o 
  -8  11   9       22.99      177.88    165.29 o 
  -7  11   9      951.25     1059.55    111.85 o 
  -6  11   9       24.62       68.69     64.34 o 
  -5  11   9     2308.75     2238.01    155.53 o 
  -4  11   9        4.96       32.23     55.99 o 
  -3  11   9     2210.23     2048.12    134.16 o 
  -2  11   9      406.31      436.93     78.35 o 
  -1  11   9        6.40       13.58     60.54 o 
   0  11   9       53.15       31.58     64.83 o 
   1  11   9     1455.33     1500.95    163.14 o 
   2  11   9        5.21        0.00     66.32 o 
   3  11   9     1840.43     1850.24    139.74 o 
   4  11   9       36.94       77.75     67.22 o 
   5  11   9     2004.11     2044.90    190.75 o 
   6  11   9        2.93        0.00     90.86 o 
   7  11   9      341.18      307.88    127.37 o 
   8  11   9        3.31       96.32    153.69 o 
  -8  12   9      385.85      716.17    163.14 o 
  -7  12   9        1.12      103.77     75.83 o 
  -6  12   9      518.00      549.49    106.56 o 
  -5  12   9       15.98       35.84     67.44 o 
  -4  12   9     1373.22     1482.66    138.37 o 
  -3  12   9     1053.48     1015.04    118.22 o 
  -2  12   9      363.55      297.24     94.41 o 
  -1  12   9      803.67      911.05    142.73 o 
   0  12   9        4.80       58.38     69.68 o 
   1  12   9     1175.98     1124.43    153.78 o 
   2  12   9     1438.26     1626.75    196.22 o 
   3  12   9       62.62       78.96     83.86 o 
   4  12   9      674.40      831.15    117.28 o 
   5  12   9      179.34      181.59    108.36 o 
   6  12   9      647.31      759.75    239.72 o 
   7  12   9      271.55      394.38    243.58 o 
  -7  13   9       45.75       91.60     84.40 o 
  -6  13   9        9.00      123.89     91.63 o 
  -5  13   9      122.34      273.55     88.26 o 
  -4  13   9       69.06      108.29     72.58 o 
  -3  13   9       86.35      146.27     75.31 o 
  -2  13   9     1755.31     1593.84    178.20 o 
  -1  13   9       81.72       29.85     77.02 o 
   0  13   9     1185.13     1290.21    169.16 o 
   1  13   9        0.54      111.59     81.71 o 
   2  13   9      382.64      349.91    108.51 o 
   3  13   9       71.57      144.41     87.53 o 
   4  13   9       52.89      132.04     81.85 o 
   5  13   9      106.62      209.37    116.92 o 
   6  13   9       86.60        0.00    201.05 o 
  -6  14   9      237.23      528.57    120.91 o 
  -5  14   9       11.76       79.77    113.58 o 
  -4  14   9      118.33      124.41     89.43 o 
  -3  14   9      222.06      293.39    114.80 o 
  -2  14   9       11.81       76.62     94.82 o 
  -1  14   9      305.66      433.25    118.19 o 
   0  14   9       15.16       83.06     92.20 o 
   1  14   9      526.46      535.48    130.46 o 
   2  14   9       85.17      150.14    103.20 o 
   3  14   9      226.24      228.14    109.33 o 
   4  14   9       57.90      293.26    121.64 o 
   5  14   9       48.38      257.23    141.66 o 
  -4  15   9       46.34       81.73    111.87 o 
  -3  15   9      363.28      383.52    133.15 o 
  -2  15   9        2.93       29.00    103.89 o 
  -1  15   9        7.55       33.52     96.37 o 
   0  15   9       59.66      142.02    106.52 o 
   1  15   9       55.55      116.70    112.77 o 
   2  15   9       30.35      203.35    116.87 o 
   3  15   9      168.75      369.63    140.58 o 
 -12   0  10     2027.31     2621.43    326.71 o 
 -10   0  10     6399.85     6147.61    402.11 o 
  -8   0  10     6688.00     6628.98    373.11 o 
  -6   0  10      114.62      135.22     63.29 o 
  -4   0  10     1557.38     1545.35    104.41 o 
  -2   0  10    16059.65    15910.82   1013.97 o 
   0   0  10    56936.47    63414.25    650.62 o 
   2   0  10    12411.54    13098.27    288.71 o 
   4   0  10     1421.12     1524.65    109.27 o 
   6   0  10        6.68        0.00     73.46 o 
   8   0  10     2006.51     2045.34    243.58 o 
  10   0  10      401.09      715.29    201.05 o 
 -12   1  10       44.14      337.33    153.75 o 
 -11   1  10     1371.18     1967.98    216.28 o 
 -10   1  10        3.52      149.10     98.39 o 
  -9   1  10     4051.89     3978.61    225.55 o 
  -8   1  10     1230.47     1387.46    153.78 o 
  -7   1  10     2207.72     2086.63    102.77 o 
  -6   1  10    12078.73    12115.11    252.06 o 
  -5   1  10        0.17       10.85     32.59 o 
  -4   1  10     6300.64     6453.08    325.35 o 
  -3   1  10     3108.39     2979.11    106.03 o 
  -2   1  10     2458.04     2468.16     74.90 o 
  -1   1  10     6957.73     6560.66    133.58 o 
   0   1  10      122.02      171.54     36.91 o 
   1   1  10    20751.78    22021.04    263.85 o 
   2   1  10      832.32      874.91     64.70 o 
   3   1  10     4758.87     4561.31    100.21 o 
   4   1  10      596.91      753.81     64.20 o 
   5   1  10      332.23      350.05     49.35 o 
   6   1  10      276.47      345.86     88.10 o 
   7   1  10       66.11       44.62     68.94 o 
   8   1  10     2827.47     2480.78    183.16 o 
   9   1  10      377.31      410.06    108.62 o 
  10   1  10        0.20      114.43    101.05 o 
  11   1  10      128.87      222.44    127.81 o 
 -12   2  10       19.54      294.71    151.05 o 
 -11   2  10       70.53      210.99    115.36 o 
 -10   2  10      160.70      260.97    128.56 o 
  -9   2  10     1591.70     1660.83    183.67 o 
  -8   2  10      198.44      200.61     89.73 o 
  -7   2  10    11313.61    10375.17    230.37 o 
  -6   2  10      478.98      513.89     63.89 o 
  -5   2  10    18957.88    19562.98    464.59 o 
  -4   2  10      212.45      264.30     43.35 o 
  -3   2  10    13948.91    13915.49    440.88 o 
  -2   2  10      234.50      291.41     40.46 o 
  -1   2  10     4736.59     4464.76    137.06 o 
   0   2  10      657.31      682.89     57.97 o 
   1   2  10      167.28      245.23     40.75 o 
   2   2  10     2406.27     2516.77     74.87 o 
   3   2  10     3117.86     3109.73    107.99 o 
   4   2  10      550.82      667.54     53.20 o 
   5   2  10     1352.44     1417.16     79.95 o 
   6   2  10       48.69      105.96     65.44 o 
   7   2  10     3692.41     3303.43    199.45 o 
   8   2  10       41.10       83.13     80.65 o 
   9   2  10      502.24      572.42    163.36 o 
  10   2  10        1.60      113.35     90.53 o 
  11   2  10        0.76      117.75    112.47 o 
 -12   3  10      117.85      384.58    145.46 o 
 -11   3  10      489.10     1010.85    175.56 o 
 -10   3  10      232.03      253.62    107.29 o 
  -9   3  10     1752.09     2035.77    198.09 o 
  -8   3  10     1614.90     2033.93    171.20 o 
  -7   3  10      149.04      234.40     54.07 o 
  -6   3  10     7481.64     7284.48    249.74 o 
  -5   3  10      616.73      674.04     65.72 o 
  -4   3  10     9577.77     9941.59    178.69 o 
  -3   3  10     1378.72     1389.47     68.01 o 
  -2   3  10     8994.86     8842.20    147.86 o 
  -1   3  10     4269.62     3779.83    127.17 o 
   0   3  10     5322.55     5020.05    128.01 o 
   1   3  10     6828.81     7421.41    155.60 o 
   2   3  10      291.41      371.17     39.71 o 
   3   3  10     1038.22     1195.83     62.14 o 
   4   3  10     1143.59     1153.07     65.69 o 
   5   3  10       97.96      133.04     37.02 o 
   6   3  10      970.48      993.91    130.50 o 
   7   3  10      373.97      449.01    109.99 o 
   8   3  10     2583.23     2270.06    177.02 o 
   9   3  10      206.35      258.76     94.26 o 
  10   3  10      128.91      209.92     96.14 o 
  11   3  10       50.53       83.70    115.59 o 
 -12   4  10     1359.35     1631.23    219.63 o 
 -11   4  10        1.34      194.28    118.10 o 
 -10   4  10     3824.47     3669.67    231.01 o 
  -9   4  10      149.47      275.48    107.99 o 
  -8   4  10     1285.04     1479.92    159.49 o 
  -7   4  10        1.75       14.85     42.22 o 
  -6   4  10      820.34      977.71     81.02 o 
  -5   4  10      998.36     1115.84     79.64 o 
  -4   4  10       13.94       40.48     30.64 o 
  -3   4  10     2692.47     2704.37    166.36 o 
  -2   4  10     1992.12     1817.86     74.03 o 
  -1   4  10     3368.73     3444.36    123.70 o 
   0   4  10    26964.91    27953.85    614.71 o 
   1   4  10     1200.26     1319.35     72.92 o 
   2   4  10    11268.24    11182.47    167.56 o 
   3   4  10      337.94      318.15     43.56 o 
   4   4  10     2209.90     2215.77     84.31 o 
   5   4  10      247.52      314.54     46.75 o 
   6   4  10      159.38      209.18     66.11 o 
   7   4  10      608.36      692.48    120.83 o 
   8   4  10     1084.92     1065.76    214.59 o 
   9   4  10       64.46       88.93     86.12 o 
  10   4  10      116.93      184.12    101.19 o 
 -11   5  10      818.31     1154.28    186.59 o 
 -10   5  10       55.88      201.44    112.27 o 
  -9   5  10     3143.28     3270.56    215.04 o 
  -8   5  10      374.89      480.26    106.36 o 
  -7   5  10     3570.63     3469.76    134.75 o 
  -6   5  10     4307.26     4276.50    145.38 o 
  -5   5  10      208.57      215.34     47.73 o 
  -4   5  10     2422.48     2417.67     98.84 o 
  -3   5  10      199.53      222.58     49.33 o 
  -2   5  10       58.87      104.60     31.68 o 
  -1   5  10      666.55      579.31     50.16 o 
   0   5  10       80.86       85.87     36.80 o 
   1   5  10    16052.63    16346.66    316.70 o 
   2   5  10     3996.47     3827.36    104.99 o 
   3   5  10     9662.62     9288.31    162.91 o 
   4   5  10     1490.06     1566.40     75.85 o 
   5   5  10     1882.82     1789.65     84.73 o 
   6   5  10        0.75       51.98     54.01 o 
   7   5  10      203.80      240.21     75.88 o 
   8   5  10      307.22      345.58    127.59 o 
   9   5  10      104.90      176.46    102.50 o 
  10   5  10       49.13      176.00    124.31 o 
 -11   6  10       68.08      271.32    148.53 o 
 -10   6  10      638.39      735.42    153.02 o 
  -9   6  10      571.57      828.70    182.69 o 
  -8   6  10     2130.48     2121.26    141.29 o 
  -7   6  10     4007.57     3828.73    143.84 o 
  -6   6  10     1064.11     1067.28     89.91 o 
  -5   6  10     8025.48     7495.77    216.53 o 
  -4   6  10        1.45       25.48     39.81 o 
  -3   6  10     8889.49     8188.33    511.08 o 
  -2   6  10     1483.51     1399.23     72.95 o 
  -1   6  10     1242.42     1187.13     69.26 o 
   0   6  10     1119.49     1180.85     87.91 o 
   1   6  10      300.34      326.98     51.24 o 
   2   6  10     2756.31     2724.29     94.05 o 
   3   6  10     1012.18      976.64     68.88 o 
   4   6  10     1913.68     1922.99     84.75 o 
   5   6  10     1518.53     1540.00     93.64 o 
   6   6  10     1032.62      955.48    103.80 o 
   7   6  10     1946.59     1908.22    134.22 o 
   8   6  10        8.83       28.21     80.51 o 
   9   6  10      160.51      210.72    150.79 o 
  10   6  10       79.36       11.60    177.86 o 
 -11   7  10       10.55      211.45    136.62 o 
 -10   7  10        0.26      164.82    120.70 o 
  -9   7  10        3.53       23.15    149.82 o 
  -8   7  10      507.34      598.51    101.44 o 
  -7   7  10       26.57       40.96     50.62 o 
  -6   7  10     4199.77     3782.75    140.26 o 
  -5   7  10      167.17      201.67     53.65 o 
  -4   7  10     8206.84     7694.78    210.34 o 
  -3   7  10      111.75       83.30     49.48 o 
  -2   7  10     7076.13     6793.94    185.75 o 
  -1   7  10        8.87        9.36     34.08 o 
   0   7  10     3527.32     3684.42    137.28 o 
   1   7  10       33.55       87.58     41.92 o 
   2   7  10       32.84       77.71     37.50 o 
   3   7  10      262.06      294.70     48.82 o 
   4   7  10      846.14      970.28     73.23 o 
   5   7  10        2.44       37.83     45.05 o 
   6   7  10     1169.44     1120.39    112.81 o 
   7   7  10      360.26      414.30     89.91 o 
   8   7  10     2831.00     2143.93    291.91 o 
   9   7  10        6.77        0.00    148.86 o 
  10   7  10      148.06        0.00    185.59 o 
 -10   8  10      525.57      669.78    159.71 o 
  -9   8  10      174.82      297.65    120.20 o 
  -8   8  10      664.45      676.80    119.80 o 
  -7   8  10      256.56      202.79     63.61 o 
  -6   8  10      269.18      301.90     66.36 o 
  -5   8  10     1736.37     1757.68    120.92 o 
  -4   8  10       12.77        6.35     47.82 o 
  -3   8  10     5735.34     5378.83    217.96 o 
  -2   8  10       45.29       57.20     47.11 o 
  -1   8  10     5640.38     5273.04    224.14 o 
   0   8  10     2957.20     2934.69    168.82 o 
   1   8  10      106.56      124.37     47.51 o 
   2   8  10     2980.38     2943.62    134.97 o 
   3   8  10       57.62       91.02     35.94 o 
   4   8  10     1217.48     1368.61     83.64 o 
   5   8  10      632.25      708.20     79.64 o 
   6   8  10      401.32      487.24    112.09 o 
   7   8  10     1469.41     1481.20    172.92 o 
   8   8  10      155.52      107.02    103.15 o 
   9   8  10      127.09       17.40    172.06 o 
 -10   9  10        0.05      313.87    150.94 o 
  -9   9  10     1523.30     2080.72    220.07 o 
  -8   9  10      124.02      160.51     83.70 o 
  -7   9  10     1707.32     1834.54    127.87 o 
  -6   9  10       67.66       95.41     58.12 o 
  -5   9  10        6.80        0.00     51.06 o 
  -4   9  10       38.99       52.38     59.74 o 
  -3   9  10      179.08      161.11     57.08 o 
  -2   9  10      638.05      451.37     98.17 o 
  -1   9  10      551.82      547.95    102.88 o 
   0   9  10     1542.40     1588.27    135.76 o 
   1   9  10     5668.71     5545.56    336.38 o 
   2   9  10        0.43       33.94     53.88 o 
   3   9  10     3360.93     3286.84    131.29 o 
   4   9  10        0.28       36.05     41.32 o 
   5   9  10     1009.61     1018.14    111.41 o 
   6   9  10       56.30       22.02     85.36 o 
   7   9  10      214.79      278.66    104.59 o 
   8   9  10       70.24       17.89    107.34 o 
   9   9  10      161.81        5.80    189.45 o 
  -9  10  10        9.58      112.35    127.95 o 
  -8  10  10     1325.97     1344.38    254.98 o 
  -7  10  10      383.23      452.03     84.43 o 
  -6  10  10      127.35      176.30     70.26 o 
  -5  10  10      185.46      332.14     78.92 o 
  -4  10  10      253.77      318.07     75.29 o 
  -3  10  10     1114.61     1216.91    115.42 o 
  -2  10  10      448.15      457.27    103.86 o 
  -1  10  10      862.52      799.82    124.63 o 
   0  10  10     2289.16     2035.52    158.55 o 
   1  10  10       77.27       10.93     62.48 o 
   2  10  10     2854.23     2847.13    185.85 o 
   3  10  10       63.69       91.40     58.23 o 
   4  10  10      378.42      419.81     72.67 o 
   5  10  10      266.69      301.08     84.05 o 
   6  10  10      369.54      359.61    150.79 o 
   7  10  10      686.06      687.43    155.62 o 
   8  10  10        2.83       38.44    117.35 o 
  -9  11  10      130.26      273.89    157.53 o 
  -8  11  10      205.92      278.69    154.66 o 
  -7  11  10       26.12      146.40     68.37 o 
  -6  11  10      651.92      707.97    108.15 o 
  -5  11  10       37.96       41.06     60.89 o 
  -4  11  10     2340.48     2248.37    141.50 o 
  -3  11  10        0.08        0.00     63.13 o 
  -2  11  10     3260.80     2975.27    194.79 o 
  -1  11  10      168.36      181.72     83.99 o 
   0  11  10     1399.89     1384.17    161.98 o 
   1  11  10      152.47      169.12     83.25 o 
   2  11  10      140.84      127.80     82.18 o 
   3  11  10       38.41       42.43     77.77 o 
   4  11  10      628.42      738.15    108.50 o 
   5  11  10      158.67      196.06     97.40 o 
   6  11  10      678.86      729.10    145.58 o 
   7  11  10      126.76       89.29    117.50 o 
  -8  12  10       51.35      274.91    145.79 o 
  -7  12  10      614.25      760.05    109.50 o 
  -6  12  10        1.69       67.77     75.21 o 
  -5  12  10     2241.93     2226.49    183.50 o 
  -4  12  10        3.97       16.14     78.38 o 
  -3  12  10     2093.77     2024.23    170.09 o 
  -2  12  10       24.52       59.68     67.66 o 
  -1  12  10     1707.38     1523.21    171.83 o 
   0  12  10      812.17      793.68    137.34 o 
   1  12  10      154.02      332.85    113.09 o 
   2  12  10      311.66      433.76    108.95 o 
   3  12  10      480.83      456.95    110.50 o 
   4  12  10        8.87      101.05     70.58 o 
   5  12  10      660.23      814.02    146.15 o 
   6  12  10       15.71      152.72    185.59 o 
   7  12  10      795.01     1009.14    286.12 o 
  -7  13  10      705.02      915.93    126.42 o 
  -6  13  10      541.92      561.69    153.69 o 
  -5  13  10       10.15        0.00     94.00 o 
  -4  13  10      621.89      480.50    129.13 o 
  -3  13  10      556.36      546.46    124.81 o 
  -2  13  10      286.82      341.47    115.03 o 
  -1  13  10      171.36      231.91     99.76 o 
   0  13  10       48.70      196.20    100.41 o 
   1  13  10     1915.85     1965.21    200.26 o 
   2  13  10      172.45      158.52    141.12 o 
   3  13  10      603.67      721.13    142.15 o 
   4  13  10      127.43      307.66    116.10 o 
   5  13  10       76.69      226.61    116.41 o 
   6  13  10      194.03      114.06    199.12 o 
  -5  14  10      122.22       67.22    115.14 o 
  -4  14  10      161.95      229.70    119.56 o 
  -3  14  10        8.59        0.00     86.85 o 
  -2  14  10      730.07      882.48    157.88 o 
  -1  14  10       60.26      139.30    106.39 o 
   0  14  10      802.84      902.58    161.78 o 
   1  14  10        4.09      211.69    110.73 o 
   2  14  10      943.33     1145.64    170.12 o 
   3  14  10        0.33       87.70    106.78 o 
   4  14  10      210.95      445.57    138.15 o 
  -3  15  10       12.36       63.07    106.78 o 
  -2  15  10      185.42      217.05    115.64 o 
  -1  15  10      294.26      326.24    131.65 o 
   0  15  10       26.82      142.58    105.86 o 
   1  15  10      280.26      467.96    140.07 o 
   2  15  10      134.28      226.84    126.40 o 
 -11   0  11        4.09      152.72    166.26 o 
  -9   0  11     1260.12     1297.18    241.65 o 
  -7   0  11     4939.11     4831.78    339.28 o 
  -5   0  11      907.71     1080.20    110.73 o 
  -3   0  11        7.10       19.33     34.17 o 
  -1   0  11    12021.54    12015.08    442.71 o 
   1   0  11    23914.26    25065.64    417.53 o 
   3   0  11     5456.61     5328.92    197.88 o 
   5   0  11     4587.83     4365.96    185.75 o 
   7   0  11      197.14      311.25    137.26 o 
   9   0  11      462.93      469.77    164.32 o 
 -12   1  11        7.94      183.57    138.70 o 
 -11   1  11      219.44      232.02    122.16 o 
 -10   1  11     1190.97     1619.83    186.59 o 
  -9   1  11      928.54      801.09    146.25 o 
  -8   1  11     3175.05     3186.49    161.56 o 
  -7   1  11      525.81      675.11     75.51 o 
  -6   1  11      205.33      204.21     50.66 o 
  -5   1  11     2819.85     2895.78    176.35 o 
  -4   1  11        3.69        0.00     26.19 o 
  -3   1  11      953.07     1030.31     64.46 o 
  -2   1  11     1264.32     1263.38     84.53 o 
  -1   1  11     4559.27     4379.29    124.16 o 
   0   1  11    14053.37    15191.45    325.35 o 
   1   1  11     1406.00     1449.79     79.56 o 
   2   1  11    16195.34    16568.82    241.89 o 
   3   1  11       17.68       33.06     29.28 o 
   4   1  11     1208.74     1095.81     74.34 o 
   5   1  11     1773.48     1631.14    106.57 o 
   6   1  11      720.04      775.35    121.88 o 
   7   1  11     4857.68     4277.44    228.89 o 
   8   1  11      177.06      202.55    108.26 o 
   9   1  11      862.10     1032.84    151.72 o 
  10   1  11      792.88     1048.18    197.19 o 
 -12   2  11      343.97      503.59    165.13 o 
 -11   2  11       61.71      176.94    114.09 o 
 -10   2  11      471.05      592.79    132.51 o 
  -9   2  11      161.62      204.66    105.14 o 
  -8   2  11      316.36      345.56     80.70 o 
  -7   2  11      167.66      176.52     51.15 o 
  -6   2  11        5.81       62.98     41.14 o 
  -5   2  11       15.59       33.61     36.62 o 
  -4   2  11     6677.82     7132.29    153.47 o 
  -3   2  11      249.92      273.91     40.09 o 
  -2   2  11     6176.27     6239.23    226.64 o 
  -1   2  11      355.06      477.52     62.83 o 
   0   2  11     4939.21     4756.42    130.06 o 
   1   2  11      616.15      701.75     62.46 o 
   2   2  11       83.73      201.27     42.42 o 
   3   2  11      416.49      472.86     56.32 o 
   4   2  11     1089.67     1075.38     73.58 o 
   5   2  11       47.00       34.14     39.77 o 
   6   2  11     6923.58     5743.73    249.98 o 
   7   2  11      175.64      213.02     89.98 o 
   8   2  11     4281.48     4447.54    239.76 o 
   9   2  11        6.28       86.55     93.76 o 
  10   2  11     1906.60     1717.54    203.46 o 
 -12   3  11        3.60      370.82    146.19 o 
 -11   3  11      336.53      658.68    157.67 o 
 -10   3  11      167.61      168.19    102.28 o 
  -9   3  11        1.02      124.13     98.93 o 
  -8   3  11     1437.84     1495.02    127.82 o 
  -7   3  11     2649.67     2575.60    207.60 o 
  -6   3  11      328.84      263.76     54.03 o 
  -5   3  11     4373.79     4213.58    139.76 o 
  -4   3  11      385.43      443.85     54.39 o 
  -3   3  11     1957.01     2045.48     81.79 o 
  -2   3  11       24.96       64.48     35.62 o 
  -1   3  11     1788.14     1587.18     90.31 o 
   0   3  11     3174.08     3194.23    108.10 o 
   1   3  11        8.86       54.73     31.53 o 
   2   3  11     4907.75     5076.40    141.41 o 
   3   3  11     3217.56     2965.52    109.70 o 
   4   3  11      981.47     1052.10     75.72 o 
   5   3  11     4585.28     4109.43    155.72 o 
   6   3  11      805.81      748.13    125.56 o 
   7   3  11     5698.24     5152.03    253.55 o 
   8   3  11        0.21       55.96     78.97 o 
   9   3  11      443.99      658.59    194.29 o 
  10   3  11      404.15      627.64    137.62 o 
 -11   4  11       85.88      287.97    126.78 o 
 -10   4  11       65.80      175.59    111.99 o 
  -9   4  11     1254.37     1426.92    179.57 o 
  -8   4  11      244.12      249.80     80.80 o 
  -7   4  11      536.68      722.85     82.32 o 
  -6   4  11      606.62      716.18     78.74 o 
  -5   4  11      898.62     1064.60     82.58 o 
  -4   4  11      750.29      798.51     68.57 o 
  -3   4  11       91.76      141.89     37.12 o 
  -2   4  11       55.47       97.10     38.60 o 
  -1   4  11     3087.60     3277.49    126.96 o 
   0   4  11     1120.71     1201.98     73.67 o 
   1   4  11    17875.87    17701.81    255.35 o 
   2   4  11     1315.41     1195.69     76.42 o 
   3   4  11     5048.23     4794.03    165.39 o 
   4   4  11      291.64      361.67     54.95 o 
   5   4  11     2773.31     2675.30    130.83 o 
   6   4  11      538.56      432.29    107.15 o 
   7   4  11       80.60      287.89     90.90 o 
   8   4  11      209.40      413.68    114.14 o 
   9   4  11      280.62      340.25    113.46 o 
  10   4  11       52.37       95.85    113.44 o 
 -11   5  11      148.83      328.89    143.51 o 
 -10   5  11     1555.19     1741.26    204.83 o 
  -9   5  11      133.86      167.30    106.52 o 
  -8   5  11     2408.48     2416.16    149.95 o 
  -7   5  11      268.25      416.91     71.54 o 
  -6   5  11        9.69       51.46     47.57 o 
  -5   5  11      612.13      667.32     74.40 o 
  -4   5  11      334.04      362.56     55.78 o 
  -3   5  11      411.89      390.26     61.29 o 
  -2   5  11     2877.44     2736.64    118.88 o 
  -1   5  11     1226.10     1289.57     86.44 o 
   0   5  11    10524.25    10904.29    312.81 o 
   1   5  11     1779.96     1997.71     92.79 o 
   2   5  11    10476.63    10575.07    203.87 o 
   3   5  11      115.91      185.69     40.71 o 
   4   5  11     2209.26     2057.12     87.25 o 
   5   5  11      598.42      684.28     86.06 o 
   6   5  11      229.14      347.98     99.79 o 
   7   5  11     1175.28     1321.53    158.50 o 
   8   5  11      550.37      515.04    169.16 o 
   9   5  11        1.78       42.80     99.76 o 
  10   5  11      354.16      578.35    157.14 o 
 -11   6  11      179.84      459.31    166.26 o 
 -10   6  11       96.21      243.08    127.54 o 
  -9   6  11      639.41      733.33    149.90 o 
  -8   6  11     1024.38     1095.36    172.06 o 
  -7   6  11       24.77       45.01     51.94 o 
  -6   6  11      274.64      339.23     65.53 o 
  -5   6  11      270.89      259.51     58.47 o 
  -4   6  11     6754.37     6331.22    261.08 o 
  -3   6  11     1139.47      971.44    117.35 o 
  -2   6  11     4191.22     4356.50    148.92 o 
  -1   6  11     3787.92     3402.52    134.19 o 
   0   6  11      119.90      116.30     43.76 o 
   1   6  11     2257.54     2274.23    112.23 o 
   2   6  11     1749.40     1664.64     90.34 o 
   3   6  11      103.87      128.53     39.59 o 
   4   6  11     1238.77     1176.83     79.04 o 
   5   6  11      197.87      225.15     53.16 o 
   6   6  11     3471.67     3400.96    202.19 o 
   7   6  11       17.44       47.97     80.34 o 
   8   6  11     1058.59     1059.65    158.90 o 
   9   6  11       75.24       91.69    111.25 o 
  10   6  11      460.23      514.23    245.52 o 
 -10   7  11       15.83      110.87    131.27 o 
  -9   7  11       11.94        0.00    102.52 o 
  -8   7  11       34.30       27.29     71.09 o 
  -7   7  11     2224.32     2163.45    122.28 o 
  -6   7  11        0.14       65.21     53.53 o 
  -5   7  11     8071.02     7540.57    246.39 o 
  -4   7  11     1043.66     1054.86    103.35 o 
  -3   7  11     3407.75     2924.41    175.18 o 
  -2   7  11      202.95      231.99     75.18 o 
  -1   7  11      296.64      252.26     74.42 o 
   0   7  11       43.19       47.82     39.42 o 
   1   7  11      814.35      746.77     84.08 o 
   2   7  11       34.79       59.38     40.25 o 
   3   7  11     2717.91     2782.58    103.36 o 
   4   7  11       60.19      111.15     40.62 o 
   5   7  11     2622.32     2610.00    120.78 o 
   6   7  11      396.19      380.24    103.04 o 
   7   7  11     3766.90     3394.32    215.97 o 
   8   7  11       14.25        0.00    137.26 o 
   9   7  11      368.59      195.25    185.59 o 
 -10   8  11       10.95      169.82    138.45 o 
  -9   8  11      436.51      613.03    144.21 o 
  -8   8  11       14.00       53.89     74.19 o 
  -7   8  11      324.94      354.03     72.29 o 
  -6   8  11     1028.27      974.96     98.93 o 
  -5   8  11       61.60       83.59     57.21 o 
  -4   8  11      777.03      748.67    118.24 o 
  -3   8  11      227.54      267.54     83.66 o 
  -2   8  11      992.40      881.53    122.46 o 
  -1   8  11     2118.62     2028.09    149.57 o 
   0   8  11        2.34        0.00     49.88 o 
   1   8  11     2286.01     2211.46    121.93 o 
   2   8  11     1080.35     1221.43    106.04 o 
   3   8  11     1117.44     1157.73     81.40 o 
   4   8  11      370.58      389.95     59.35 o 
   5   8  11      632.56      685.12     82.08 o 
   6   8  11     1018.96     1071.90    119.56 o 
   7   8  11        7.39       86.99    127.59 o 
   8   8  11      791.34      576.10    208.79 o 
   9   8  11       85.91       25.13    181.72 o 
 -10   9  11     1174.01     1432.93    214.56 o 
  -9   9  11        0.34      308.14    129.34 o 
  -8   9  11     1763.87     2049.55    159.86 o 
  -7   9  11       94.08      134.94     63.57 o 
  -6   9  11      245.21      333.13     75.70 o 
  -5   9  11       19.05       29.15     67.98 o 
  -4   9  11      581.88      606.71    112.03 o 
  -3   9  11        2.63        0.00     52.62 o 
  -2   9  11      790.89      692.91    118.19 o 
  -1   9  11       55.03       46.03     57.36 o 
   0   9  11     5766.00     5636.51    247.41 o 
   1   9  11       76.03      173.13     70.01 o 
   2   9  11     3732.53     3618.65    200.23 o 
   3   9  11      121.92      226.40     57.86 o 
   4   9  11      428.10      420.53     63.21 o 
   5   9  11      108.80      173.90     71.40 o 
   6   9  11      100.10       11.39    109.23 o 
   7   9  11        5.51       36.73    148.86 o 
   8   9  11      286.11      185.59    177.86 o 
  -9  10  11      813.26      956.51    184.48 o 
  -8  10  11      361.55      368.34    105.16 o 
  -7  10  11       43.04      107.21     64.88 o 
  -6  10  11      209.50      256.08     86.33 o 
  -5  10  11        1.11        0.00     61.47 o 
  -4  10  11     2187.60     2073.11    183.66 o 
  -3  10  11      181.71      255.67     89.34 o 
  -2  10  11      462.28      397.58     96.94 o 
  -1  10  11      348.33      547.37    112.72 o 
   0  10  11       12.45       50.80     66.04 o 
   1  10  11     3136.57     2983.86    191.25 o 
   2  10  11      470.56      589.30    114.80 o 
   3  10  11      824.94      800.81    128.41 o 
   4  10  11      254.89      247.57     78.84 o 
   5  10  11      326.31      340.54     86.57 o 
   6  10  11      514.34      540.98    126.58 o 
   7  10  11        4.70      177.86    160.46 o 
   8  10  11      108.48        0.00    175.92 o 
  -8  11  11       10.95      162.46    103.69 o 
  -7  11  11      867.93      957.81    132.60 o 
  -6  11  11      114.21      172.59     94.29 o 
  -5  11  11     2236.92     2129.41    187.03 o 
  -4  11  11        7.51       57.02     71.76 o 
  -3  11  11     1260.97     1133.37    151.72 o 
  -2  11  11        0.19       13.47     63.64 o 
  -1  11  11      919.40      907.56    140.07 o 
   0  11  11       15.58      110.97     88.93 o 
   1  11  11       42.23       52.90     75.04 o 
   2  11  11      423.30      516.32    115.59 o 
   3  11  11     1028.10     1082.60    149.68 o 
   4  11  11      221.93      313.43     83.52 o 
   5  11  11      510.83      685.04    178.82 o 
   6  11  11       48.93      259.05    170.12 o 
   7  11  11     1464.08     1171.53    266.78 o 
  -7  12  11       21.52      108.86     93.85 o 
  -6  12  11      564.58      738.25    150.20 o 
  -5  12  11       16.29        0.00     84.06 o 
  -4  12  11     1200.77     1195.44    166.08 o 
  -3  12  11       96.54       58.10     75.64 o 
  -2  12  11     1035.98     1078.85    155.98 o 
  -1  12  11      316.09      473.82    132.42 o 
   0  12  11      201.87      275.53    103.15 o 
   1  12  11      601.78      650.77    127.13 o 
   2  12  11       89.24      163.36     91.59 o 
   3  12  11      197.20      302.10    105.97 o 
   4  12  11      291.76      395.87    114.73 o 
   5  12  11        6.42       70.71    100.91 o 
   6  12  11      889.13     1055.53    276.45 o 
  -6  13  11        6.55        0.00    115.33 o 
  -5  13  11      176.63      182.36    111.40 o 
  -4  13  11        4.85       67.83     95.43 o 
  -3  13  11      502.69      598.75    132.41 o 
  -2  13  11       44.18       96.19     92.20 o 
  -1  13  11      252.52      436.20    119.92 o 
   0  13  11     1155.24     1029.20    159.66 o 
   1  13  11        2.59      144.88     96.37 o 
   2  13  11     1496.97     1585.54    191.32 o 
   3  13  11       34.13      123.54    104.30 o 
   4  13  11      138.20      252.07    125.67 o 
   5  13  11      328.54      470.08    143.40 o 
  -5  14  11      246.23      239.01    129.78 o 
  -4  14  11      364.12      339.03    161.42 o 
  -3  14  11        7.15       79.31    114.73 o 
  -2  14  11        6.25       71.81    103.86 o 
  -1  14  11      170.84      409.97    125.56 o 
   0  14  11        0.71       86.88     95.43 o 
   1  14  11     1222.04     1275.29    183.76 o 
   2  14  11       68.70      148.23    111.77 o 
   3  14  11      512.77      586.18    151.44 o 
  -2  15  11       17.17       60.91    115.81 o 
  -1  15  11      243.54      239.21    129.33 o 
   0  15  11      136.72      252.52    124.48 o 
   1  15  11       16.62       35.60    114.73 o 
 -12   0  12      351.60      848.68    247.45 o 
 -10   0  12     3341.55     3464.31    315.11 o 
  -8   0  12     4810.07     4758.15    558.70 o 
  -6   0  12     7252.73     6948.47    766.52 o 
  -4   0  12     1153.71     1241.29    109.10 o 
  -2   0  12       13.16       13.53     59.93 o 
   0   0  12     8432.11     8237.43    248.75 o 
   2   0  12     3830.10     3926.15    178.07 o 
   4   0  12      476.76      440.34     81.68 o 
   6   0  12      344.86      429.17    146.92 o 
   8   0  12       45.15      160.46    123.73 o 
  10   0  12      425.27      535.50    206.85 o 
 -11   1  12      714.68      872.89    174.25 o 
 -10   1  12      292.77      417.93    122.34 o 
  -9   1  12     3134.96     3459.40    216.66 o 
  -8   1  12      178.54      188.08     62.58 o 
  -7   1  12      470.31      546.29     75.52 o 
  -6   1  12      748.14      778.80     78.41 o 
  -5   1  12     4377.94     4491.28    325.63 o 
  -4   1  12     1516.07     1533.02     86.22 o 
  -3   1  12      294.82      333.80     54.60 o 
  -2   1  12      148.65      127.20     52.01 o 
  -1   1  12      286.01      402.42     53.31 o 
   0   1  12     2144.56     2128.22     93.88 o 
   1   1  12     1835.00     1810.46     87.78 o 
   2   1  12       37.47       27.96     28.63 o 
   3   1  12     2979.02     2835.69    109.12 o 
   4   1  12       12.09       43.28     32.38 o 
   5   1  12      501.60      469.98    100.91 o 
   6   1  12        5.60       64.74     66.94 o 
   7   1  12        1.43       73.23     73.12 o 
   8   1  12       11.13       88.06    109.23 o 
   9   1  12       17.79      119.21    100.13 o 
  10   1  12      568.06      480.80    135.31 o 
 -11   2  12     1210.97     1442.87    204.36 o 
 -10   2  12       99.67       57.58     95.22 o 
  -9   2  12      507.89      613.76    133.63 o 
  -8   2  12      362.21      311.41     69.22 o 
  -7   2  12     2008.18     1917.86    107.77 o 
  -6   2  12     1356.88     1451.88     97.47 o 
  -5   2  12    16558.06    16354.73    786.04 o 
  -4   2  12     1745.13     1820.01     87.16 o 
  -3   2  12     5603.37     5690.38    332.85 o 
  -2   2  12      223.73      405.78     52.90 o 
  -1   2  12      941.95      854.22     81.70 o 
   0   2  12       63.50       96.54     34.05 o 
   1   2  12     1463.58     1382.61     77.99 o 
   2   2  12      388.32      519.29     60.34 o 
   3   2  12      149.91      178.05     43.71 o 
   4   2  12      758.27      790.14     73.70 o 
   5   2  12      711.87      693.01    115.50 o 
   6   2  12      164.02      164.50     82.69 o 
   7   2  12      284.31      442.89    114.22 o 
   8   2  12       18.17       67.63     94.73 o 
   9   2  12      952.89     1134.93    169.44 o 
  10   2  12       26.31      244.05    118.90 o 
 -11   3  12      555.10      918.41    171.55 o 
 -10   3  12     1552.57     1591.57    193.25 o 
  -9   3  12      955.56     1207.92    165.88 o 
  -8   3  12        0.99       61.51     56.37 o 
  -7   3  12      297.46      340.33     66.96 o 
  -6   3  12      611.65      641.03     76.76 o 
  -5   3  12      361.90      399.06     62.70 o 
  -4   3  12      811.44      813.33     98.75 o 
  -3   3  12       82.17       96.64     42.07 o 
  -2   3  12     2002.87     2164.66     88.15 o 
  -1   3  12        2.34        5.97     29.91 o 
   0   3  12     7226.31     7084.28    165.88 o 
   1   3  12       83.50      108.01     37.34 o 
   2   3  12     2306.92     2106.31     96.03 o 
   3   3  12      387.35      417.89     57.85 o 
   4   3  12      109.50      123.99     39.58 o 
   5   3  12      246.68      360.52     95.00 o 
   6   3  12      812.01      998.25    140.88 o 
   7   3  12       22.88       42.28     78.97 o 
   8   3  12      261.21      269.51    101.50 o 
   9   3  12       28.08      224.48    106.34 o 
  10   3  12      429.81      549.28    145.79 o 
 -11   4  12      580.35      905.31    171.98 o 
 -10   4  12     2238.59     2428.93    202.31 o 
  -9   4  12      380.19      425.33    123.71 o 
  -8   4  12     3717.58     3685.84    204.53 o 
  -7   4  12       91.94       66.59     52.62 o 
  -6   4  12     2433.78     2505.28    209.28 o 
  -5   4  12       55.88       55.86     43.34 o 
  -4   4  12     2022.26     1949.66    109.92 o 
  -3   4  12     1560.75     1574.56    112.79 o 
  -2   4  12     1000.51      962.63     86.83 o 
  -1   4  12     2420.13     2056.21    107.60 o 
   0   4  12      735.52      836.46     72.38 o 
   1   4  12     1877.22     1874.04     92.71 o 
   2   4  12     5723.24     5550.38    153.13 o 
   3   4  12      601.89      669.97     70.07 o 
   4   4  12     1489.20     1452.27     90.79 o 
   5   4  12      230.38      387.58     71.44 o 
   6   4  12      581.45      510.88    115.21 o 
   7   4  12      649.19      576.05    129.78 o 
   8   4  12        7.42       59.30     86.69 o 
   9   4  12      137.94      122.76    145.96 o 
  10   4  12      256.69      241.49    200.09 o 
 -11   5  12      453.87      671.42    160.62 o 
 -10   5  12       71.47      190.01    119.14 o 
  -9   5  12     2729.29     3057.39    211.12 o 
  -8   5  12       65.28       27.52     75.72 o 
  -7   5  12     1335.23     1471.48    128.64 o 
  -6   5  12      793.69      862.54     90.20 o 
  -5   5  12     9586.76     8847.00    233.70 o 
  -4   5  12      831.46      832.17     89.17 o 
  -3   5  12     3215.83     2815.63    167.99 o 
  -2   5  12       10.48       19.05     37.61 o 
  -1   5  12      232.94      314.86     58.86 o 
   0   5  12        0.33       28.14     33.34 o 
   1   5  12     2011.51     1852.67     94.45 o 
   2   5  12      154.18      117.37     41.87 o 
   3   5  12     2817.97     2505.25    110.56 o 
   4   5  12      517.86      600.56     73.26 o 
   5   5  12     3083.73     2584.16    136.97 o 
   6   5  12       37.04       76.20     83.40 o 
   7   5  12      209.60      344.17    106.52 o 
   8   5  12       21.67       96.60    101.50 o 
   9   5  12       16.17      138.80    120.83 o 
 -11   6  12     1133.27     1473.78    220.08 o 
 -10   6  12      337.93      662.04    156.16 o 
  -9   6  12      393.99      668.37    141.67 o 
  -8   6  12     1110.83     1096.15    129.90 o 
  -7   6  12      628.67      667.05     87.37 o 
  -6   6  12     9489.28     8915.10    212.96 o 
  -5   6  12     8758.54     8510.86    239.11 o 
  -4   6  12     2052.44     2103.72    122.08 o 
  -3   6  12     4528.43     4031.20    202.99 o 
  -2   6  12       34.81       34.33     42.32 o 
  -1   6  12     2410.74     2315.05    117.74 o 
   0   6  12     1149.41     1195.91     98.72 o 
   1   6  12      288.30      251.36     49.56 o 
   2   6  12     1579.55     1597.50     91.86 o 
   3   6  12       22.13       48.47     39.15 o 
   4   6  12      761.18      831.30     81.73 o 
   5   6  12     1004.64      885.26    110.31 o 
   6   6  12      264.43      311.70    105.42 o 
   7   6  12      637.43      780.29    191.39 o 
   8   6  12       44.08      267.62    130.49 o 
   9   6  12      490.44      475.48    153.03 o 
 -10   7  12     1561.84     1969.15    227.69 o 
  -9   7  12       42.53       71.20    109.27 o 
  -8   7  12      233.00      300.84     88.90 o 
  -7   7  12      968.11     1036.55    134.88 o 
  -6   7  12       51.28       46.39     65.07 o 
  -5   7  12       33.46       37.57     57.66 o 
  -4   7  12     2967.82     2623.77    175.62 o 
  -3   7  12        0.44        1.88     53.26 o 
  -2   7  12     5117.19     4449.05    367.31 o 
  -1   7  12       15.42       43.17     51.89 o 
   0   7  12     5790.52     5596.34    198.14 o 
   1   7  12      112.06      172.28     53.84 o 
   2   7  12     1889.38     1917.17    101.18 o 
   3   7  12      301.84      400.56     57.72 o 
   4   7  12       39.78      107.78     45.76 o 
   5   7  12      226.08      212.23     67.71 o 
   6   7  12     1364.39     1632.39    175.18 o 
   7   7  12        2.70        0.00     90.10 o 
   8   7  12      690.43      624.43    216.52 o 
   9   7  12       36.58       19.33    187.52 o 
 -10   8  12      540.42      801.39    236.82 o 
  -9   8  12      767.06     1014.14    172.09 o 
  -8   8  12      769.84      866.64    123.11 o 
  -7   8  12       55.07        0.00     62.75 o 
  -6   8  12     1716.35     1934.52    150.05 o 
  -5   8  12      734.43      809.12    106.73 o 
  -4   8  12     1410.52     1471.17    157.88 o 
  -3   8  12     1253.35     1444.82    153.56 o 
  -2   8  12      317.40      269.40     82.66 o 
  -1   8  12     4604.60     4298.84    218.01 o 
   0   8  12      951.28     1041.30    140.16 o 
   1   8  12     3410.31     3257.45    188.63 o 
   2   8  12     2024.54     1955.91    122.78 o 
   3   8  12      205.02      270.38     57.43 o 
   4   8  12      539.68      600.91     75.62 o 
   5   8  12      666.57      711.99    101.04 o 
   6   8  12      901.02      898.62    147.63 o 
   7   8  12      773.25      943.41    239.72 o 
   8   8  12        6.22       69.60    179.79 o 
  -9   9  12     1351.66     1591.03    299.65 o 
  -8   9  12        0.02       17.52    103.48 o 
  -7   9  12     1229.49     1041.67    123.71 o 
  -6   9  12       64.30      139.75     71.42 o 
  -5   9  12     4588.17     4138.12    228.27 o 
  -4   9  12       43.04       26.00     66.61 o 
  -3   9  12      554.69      603.31    116.87 o 
  -2   9  12       34.98        0.00     60.73 o 
  -1   9  12       20.70       51.06     57.80 o 
   0   9  12      120.91      105.04     69.68 o 
   1   9  12     2386.92     2419.58    173.59 o 
   2   9  12      508.41      624.35    116.10 o 
   3   9  12     1655.58     1705.87    132.28 o 
   4   9  12        0.38       51.61     48.14 o 
   5   9  12     1339.65     1241.95    158.41 o 
   6   9  12        1.01       30.93    141.12 o 
   7   9  12      147.10       38.66    164.32 o 
   8   9  12       25.45      230.05    204.92 o 
  -9  10  12       93.19      317.05    228.12 o 
  -8  10  12      719.90      702.80    155.13 o 
  -7  10  12      419.45      522.31    107.16 o 
  -6  10  12     4096.16     4138.99    228.28 o 
  -5  10  12     1949.00     1748.82    179.01 o 
  -4  10  12      500.70      566.42    120.97 o 
  -3  10  12      871.85     1029.43    144.73 o 
  -2  10  12        8.99        5.80     61.51 o 
  -1  10  12     1103.61     1131.16    148.09 o 
   0  10  12      264.37      328.79     96.88 o 
   1  10  12      362.99      381.78    101.05 o 
   2  10  12     1346.82     1492.17    165.34 o 
   3  10  12      127.99      213.96     88.10 o 
   4  10  12      642.54      727.49    106.69 o 
   5  10  12      362.13      440.96    126.34 o 
   6  10  12       89.99      154.66    168.19 o 
   7  10  12      379.13      351.84    201.05 o 
  -8  11  12        0.43       34.21    122.96 o 
  -7  11  12      344.94      425.02    107.22 o 
  -6  11  12      104.14      212.60     83.15 o 
  -5  11  12       30.91      155.47     90.53 o 
  -4  11  12      845.61      764.55    134.53 o 
  -3  11  12       82.98      130.54     81.75 o 
  -2  11  12     1564.96     1433.35    275.48 o 
  -1  11  12       61.13      141.92     74.49 o 
   0  11  12     2714.68     2767.60    193.43 o 
   1  11  12        4.57      108.10     75.78 o 
   2  11  12     1423.76     1670.00    176.83 o 
   3  11  12      116.69      162.58     89.53 o 
   4  11  12      299.55      305.41    102.09 o 
   5  11  12        1.89       92.79    146.92 o 
  -7  12  12       28.25       25.60     94.70 o 
  -6  12  12      192.82      289.35    116.70 o 
  -5  12  12      931.49      843.27    153.24 o 
  -4  12  12       64.19      141.63     93.57 o 
  -3  12  12      964.91     1091.51    160.62 o 
  -2  12  12        4.00       69.20     79.89 o 
  -1  12  12     1137.91     1174.17    161.15 o 
   0  12  12      309.11      416.83    113.84 o 
   1  12  12      984.69     1021.96    155.82 o 
   2  12  12     1522.18     1689.15    186.56 o 
   3  12  12        4.73      121.79     92.20 o 
   4  12  12       13.28      159.57    101.05 o 
  -6  13  12       16.75       75.21    121.92 o 
  -5  13  12     1411.67     1250.87    189.95 o 
  -4  13  12      187.07      144.98    126.63 o 
  -3  13  12        9.25        7.04     87.78 o 
  -2  13  12       57.11       80.93     94.64 o 
  -1  13  12      175.40      342.18    109.36 o 
   0  13  12       18.75       95.78     95.22 o 
   1  13  12      869.59      892.03    154.47 o 
   2  13  12        6.23      115.30     99.63 o 
   3  13  12      509.49      626.94    143.51 o 
   4  13  12        1.92      142.67    116.15 o 
  -4  14  12       71.32       98.87    116.87 o 
  -3  14  12        0.59      138.86    108.62 o 
  -2  14  12       15.41       94.75    103.65 o 
  -1  14  12       53.24      198.12    110.09 o 
   0  14  12      402.68      494.65    143.22 o 
   1  14  12       22.94      103.48    112.72 o 
   2  14  12      279.01      503.94    144.73 o 
 -11   0  13      700.88      918.28    253.25 o 
  -9   0  13     1428.55     1689.63    259.05 o 
  -7   0  13     6408.69     6600.10    289.01 o 
  -5   0  13    14388.48    14166.94   1291.39 o 
  -3   0  13     1975.82     1799.82    193.32 o 
  -1   0  13      762.56      872.29    106.52 o 
   1   0  13    20696.55    18176.87   1651.93 o 
   3   0  13     2276.81     2065.31    166.26 o 
   5   0  13     9433.16     8956.57    442.71 o 
   7   0  13     2446.50     2387.52    257.12 o 
   9   0  13       82.27      318.98    164.32 o 
 -11   1  13      701.44     1081.60    181.75 o 
 -10   1  13      619.19      912.60    159.66 o 
  -9   1  13      481.72      548.44    130.70 o 
  -8   1  13      804.97     1042.30     98.50 o 
  -7   1  13      382.89      412.44     73.36 o 
  -6   1  13    16985.48    17041.33    919.14 o 
  -5   1  13     2467.04     2468.84    155.41 o 
  -4   1  13     1654.07     1609.96    131.91 o 
  -3   1  13     6789.77     6445.81    255.18 o 
  -2   1  13       55.03       53.63     47.32 o 
  -1   1  13     7815.63     7575.20    176.30 o 
   0   1  13      765.11      777.76     71.99 o 
   1   1  13     9186.24     8782.77    192.08 o 
   2   1  13    16641.91    16478.94    303.78 o 
   3   1  13      428.91      432.77     60.59 o 
   4   1  13     6124.08     6010.67    171.33 o 
   5   1  13      170.84      198.32     84.06 o 
   6   1  13     1375.42     1504.08    166.05 o 
   7   1  13      732.20      745.45    130.11 o 
   8   1  13      418.07      375.94    109.13 o 
   9   1  13      719.18      800.06    165.29 o 
  10   1  13        1.37      307.99    127.76 o 
 -11   2  13       17.90      176.76    137.38 o 
 -10   2  13     1121.10     1355.83    182.18 o 
  -9   2  13      110.11      136.08    103.20 o 
  -8   2  13      774.06      880.21     95.59 o 
  -7   2  13      107.84      150.48     57.91 o 
  -6   2  13     5095.50     4856.05    176.30 o 
  -5   2  13      172.68      183.82     60.25 o 
  -4   2  13     5391.93     5206.65    191.04 o 
  -3   2  13       69.78       78.06     57.22 o 
  -2   2  13     7026.05     6544.39    242.64 o 
  -1   2  13        0.39       13.56     31.05 o 
   0   2  13    10908.42    10347.95    207.08 o 
   1   2  13       21.90       41.75     32.66 o 
   2   2  13    11816.38    11423.01    221.98 o 
   3   2  13       14.44        0.00     29.18 o 
   4   2  13       20.45      140.71     44.22 o 
   5   2  13      374.10      427.41    102.28 o 
   6   2  13      415.39      362.01    103.22 o 
   7   2  13      193.93      235.50     87.73 o 
   8   2  13     1421.28     1689.04    187.96 o 
   9   2  13        0.54      113.09    106.62 o 
  10   2  13      977.03      695.20    256.15 o 
 -11   3  13      752.13     1008.10    181.12 o 
 -10   3  13      238.19      526.58    134.01 o 
  -9   3  13      341.58      431.68    123.66 o 
  -8   3  13      113.25      194.61     66.92 o 
  -7   3  13       55.92       80.81     54.93 o 
  -6   3  13     8551.57     7736.80    226.65 o 
  -5   3  13     5710.54     5718.84    483.55 o 
  -4   3  13      649.28      648.80     81.34 o 
  -3   3  13     4270.60     4105.29    271.32 o 
  -2   3  13      693.70      675.85    103.04 o 
  -1   3  13     8354.93     8357.79    215.31 o 
   0   3  13      393.55      378.26     56.69 o 
   1   3  13    11658.88    10537.10    235.23 o 
   2   3  13    10246.49     9831.87    243.45 o 
   3   3  13      248.57      170.06     43.65 o 
   4   3  13     1098.98     1166.26     93.35 o 
   5   3  13      225.76      368.60    104.51 o 
   6   3  13      448.62      494.78    110.32 o 
   7   3  13      833.41      890.20    142.15 o 
   8   3  13      193.29      307.64    110.09 o 
   9   3  13      814.28      710.80    154.39 o 
 -11   4  13      487.75      600.96    163.35 o 
 -10   4  13       34.87      289.39    129.84 o 
  -9   4  13      958.67     1229.99    165.58 o 
  -8   4  13      184.36      233.40     67.82 o 
  -7   4  13     3462.63     3428.47    349.91 o 
  -6   4  13      349.45      308.13     78.97 o 
  -5   4  13     5165.66     5407.34    251.56 o 
  -4   4  13       14.58       40.53     46.08 o 
  -3   4  13     1443.22     1494.42    105.54 o 
  -2   4  13      379.68      372.59     67.26 o 
  -1   4  13       51.27       78.22     43.03 o 
   0   4  13      470.96      557.98     65.93 o 
   1   4  13     5260.88     5052.52    150.99 o 
   2   4  13        1.63       11.32     34.34 o 
   3   4  13     1704.85     1515.84     90.65 o 
   4   4  13      214.20      249.64     56.58 o 
   5   4  13     8864.74     8129.05    306.06 o 
   6   4  13      115.44       68.10     77.88 o 
   7   4  13     1681.06     1900.36    190.40 o 
   8   4  13       26.23       85.14    100.41 o 
   9   4  13       31.57      141.22    125.03 o 
 -11   5  13      516.75      666.01    173.54 o 
 -10   5  13      778.61     1015.17    171.36 o 
  -9   5  13      353.75      625.82    138.05 o 
  -8   5  13      634.93      758.23    127.03 o 
  -7   5  13       52.28        2.72     65.47 o 
  -6   5  13     9057.44     8279.47    254.37 o 
  -5   5  13      471.77      499.13     85.54 o 
  -4   5  13      628.98      617.49     84.83 o 
  -3   5  13     2246.78     2282.03    121.60 o 
  -2   5  13      531.52      515.23     74.46 o 
  -1   5  13     1670.17     1632.70    103.77 o 
   0   5  13      660.42      728.93     85.98 o 
   1   5  13      962.20     1066.30     85.58 o 
   2   5  13     8009.75     7995.70    192.54 o 
   3   5  13       93.93      131.20     43.85 o 
   4   5  13     4223.23     3924.80    144.14 o 
   5   5  13      331.86      426.07    107.34 o 
   6   5  13     2662.42     2525.66    189.95 o 
   7   5  13      445.69      416.08    119.61 o 
   8   5  13      695.57      962.71    193.32 o 
   9   5  13      147.32      211.39    138.22 o 
 -10   6  13      670.23      931.96    181.72 o 
  -9   6  13      195.00      353.78    177.86 o 
  -8   6  13      349.76      427.72     99.53 o 
  -7   6  13      357.56      405.30     89.38 o 
  -6   6  13     4353.13     4029.62    210.25 o 
  -5   6  13      262.82      333.35     80.45 o 
  -4   6  13     2338.47     2121.22    126.53 o 
  -3   6  13       63.01        0.00     51.98 o 
  -2   6  13     3287.17     2854.68    177.86 o 
  -1   6  13      145.97      115.42     51.32 o 
   0   6  13     4362.82     4313.13    163.99 o 
   1   6  13      113.04       72.96     47.83 o 
   2   6  13     2428.38     2362.26    112.84 o 
   3   6  13      134.82      178.10     49.34 o 
   4   6  13       87.76       84.93     51.65 o 
   5   6  13      874.26      954.49    144.10 o 
   6   6  13      208.26      411.85    110.62 o 
   7   6  13      632.75      611.96    138.14 o 
   8   6  13      662.86      692.28    156.07 o 
   9   6  13      125.27      107.86    179.79 o 
 -10   7  13        4.78      146.92    220.39 o 
  -9   7  13       94.79       86.99    199.12 o 
  -8   7  13      155.09      109.43    112.13 o 
  -7   7  13      103.05      101.03     74.21 o 
  -6   7  13      825.39      929.65    117.98 o 
  -5   7  13     3208.64     2896.31    155.81 o 
  -4   7  13        8.95       42.93     63.55 o 
  -3   7  13     4347.08     3978.56    214.41 o 
  -2   7  13      443.17      450.57    102.52 o 
  -1   7  13     6187.02     5911.30    266.78 o 
   0   7  13       13.90       39.76     45.06 o 
   1   7  13     7181.61     7138.78    213.98 o 
   2   7  13      998.09     1001.70     88.61 o 
   3   7  13      113.14      150.32     54.04 o 
   4   7  13       13.64        1.08     43.69 o 
   5   7  13       18.06      112.16     85.04 o 
   6   7  13       14.24      108.37     94.64 o 
   7   7  13      229.97      203.23    107.97 o 
   8   7  13       13.95        0.00    119.92 o 
  -9   8  13      276.56      558.70    237.79 o 
  -8   8  13       28.67       53.07    115.03 o 
  -7   8  13      257.23      305.38     90.61 o 
  -6   8  13      187.77      112.40     72.93 o 
  -5   8  13     1426.70     1521.24    155.43 o 
  -4   8  13      394.52      341.12     96.80 o 
  -3   8  13      279.22      267.17    176.89 o 
  -2   8  13     1003.95     1015.01    181.72 o 
  -1   8  13        1.00       11.07     62.84 o 
   0   8  13     3274.05     2939.92    190.42 o 
   1   8  13     1714.80     1810.42    160.09 o 
   2   8  13      385.72      532.81     97.69 o 
   3   8  13       35.75       96.40     51.34 o 
   4   8  13      250.98      298.99     66.28 o 
   5   8  13     2504.25     2480.60    186.59 o 
   6   8  13        0.91       50.29     89.73 o 
   7   8  13      708.61      792.62    245.52 o 
   8   8  13       88.51       48.33    202.99 o 
  -9   9  13        4.28      117.93    197.19 o 
  -8   9  13      229.16      252.32    125.35 o 
  -7   9  13       59.81      136.51     75.65 o 
  -6   9  13     4293.77     3964.01    191.17 o 
  -5   9  13       48.59       26.41     70.15 o 
  -4   9  13       34.48      110.19     75.18 o 
  -3   9  13        5.61       40.54     66.32 o 
  -2   9  13       19.45       79.39     64.20 o 
  -1   9  13       38.93       43.06    100.53 o 
   0   9  13        4.68       65.32     60.79 o 
   1   9  13      614.59      691.83    131.46 o 
   2   9  13     2097.95     2108.89    169.24 o 
   3   9  13      124.19      199.58     86.09 o 
   4   9  13     2033.54     2091.01    122.28 o 
   5   9  13       49.41       66.60    116.96 o 
   6   9  13     1075.98     1262.39    249.38 o 
   7   9  13        2.67       88.93    197.19 o 
  -8  10  13      149.71       89.17    160.46 o 
  -7  10  13      926.59      945.88    132.99 o 
  -6  10  13      774.27      744.29    132.60 o 
  -5  10  13      164.51      282.12    100.91 o 
  -4  10  13      145.98      166.42     81.99 o 
  -3  10  13       17.56       69.77     72.92 o 
  -2  10  13      190.72      213.76     88.16 o 
  -1  10  13        1.10       22.67     59.41 o 
   0  10  13      685.55      800.43    134.39 o 
   1  10  13        5.15      135.59     69.68 o 
   2  10  13      722.63      686.34    121.66 o 
   3  10  13      735.82     1022.88    148.31 o 
   4  10  13       99.98      163.71     90.53 o 
   6  10  13        1.23       61.86    162.39 o 
   7  10  13      584.12      359.58    243.58 o 
  -7  11  13      192.24      227.99    104.35 o 
  -6  11  13       64.72      197.30     91.16 o 
  -5  11  13     1306.92     1390.29    178.39 o 
  -4  11  13      299.82      177.98     94.94 o 
  -3  11  13      835.59      802.60    141.99 o 
  -2  11  13        0.68       81.19     76.55 o 
  -1  11  13     1743.08     1668.70    181.12 o 
   0  11  13       32.23      134.93     79.54 o 
   1  11  13     4303.16     4201.38    241.67 o 
   2  11  13        0.35      114.19     80.62 o 
   3  11  13       10.50      136.29     86.12 o 
   4  11  13      598.26      604.66    128.47 o 
  -6  12  13      101.43      186.37    108.18 o 
  -5  12  13      131.23      109.95    109.33 o 
  -4  12  13      462.81      456.12    123.43 o 
  -3  12  13       18.04       60.52     89.34 o 
  -2  12  13     1653.38     1684.78    193.88 o 
  -1  12  13        3.02      102.54     82.63 o 
   0  12  13     2509.95     2518.98    200.95 o 
   1  12  13       82.02      163.57     94.94 o 
   2  12  13      219.17      392.53    114.44 o 
   3  12  13       31.09      199.03     99.68 o 
   4  12  13       64.69      247.63    117.18 o 
  -5  13  13      436.12      489.53    149.31 o 
  -4  13  13       75.04      157.56    118.93 o 
  -3  13  13      440.35      642.99    164.32 o 
  -2  13  13       46.87      202.23    105.88 o 
  -1  13  13      716.47      908.24    160.41 o 
   0  13  13        0.87      209.29     99.87 o 
   1  13  13      566.52      727.14    147.46 o 
   2  13  13      457.43      617.47    142.02 o 
   3  13  13       10.50      200.80    125.41 o 
  -3  14  13      202.60      267.71    153.69 o 
  -2  14  13        1.27       70.30    115.50 o 
  -1  14  13        4.89      135.72    113.24 o 
   0  14  13       13.77       75.13    110.70 o 
   1  14  13      172.43      369.10    143.82 o 
 -10   0  14       16.64      197.19    160.46 o 
  -8   0  14      233.64      281.36    106.37 o 
  -6   0  14     5059.36     5115.28    340.25 o 
  -4   0  14     1795.99     1620.03    216.52 o 
  -2   0  14      755.30      728.82    154.66 o 
   0   0  14        7.46       55.85     49.77 o 
   2   0  14       19.85       22.06     49.88 o 
   4   0  14    15047.00    13527.76    917.31 o 
   6   0  14     2542.14     2476.44    260.98 o 
   8   0  14      226.96      353.78    156.59 o 
 -11   1  14       29.19      192.44    137.38 o 
 -10   1  14      117.26      317.03    126.74 o 
  -9   1  14        1.80       36.30     99.10 o 
  -8   1  14      362.83      407.69     90.86 o 
  -7   1  14     1763.52     2031.81    230.05 o 
  -6   1  14     1116.37     1017.26    138.70 o 
  -5   1  14      787.00      832.18    124.37 o 
  -4   1  14        1.52       34.52     57.36 o 
  -3   1  14     1074.37     1033.97    124.31 o 
  -2   1  14      850.08      865.17    117.56 o 
  -1   1  14      145.93      127.77     44.32 o 
   0   1  14     2755.22     2551.82    112.09 o 
   1   1  14      980.26      989.64     84.05 o 
   2   1  14        5.68        0.00     30.19 o 
   3   1  14       62.22       71.26     43.29 o 
   4   1  14      666.43      698.66     79.69 o 
   5   1  14     3455.60     3439.06    223.29 o 
   6   1  14       10.93       19.33     75.15 o 
   7   1  14      903.56      962.49    152.30 o 
   8   1  14       16.66      167.31    101.01 o 
   9   1  14      127.18      394.74    129.52 o 
 -11   2  14     1011.04     1337.92    200.23 o 
 -10   2  14       14.47      318.14    132.26 o 
  -9   2  14      612.57      840.95    214.59 o 
  -8   2  14      103.47       86.07     74.63 o 
  -7   2  14     1448.34     1633.56    228.12 o 
  -6   2  14     1132.41     1214.64    115.64 o 
  -5   2  14      985.15     1096.85    137.38 o 
  -4   2  14      105.55       73.59     62.83 o 
  -3   2  14     1028.91     1123.20    131.04 o 
  -2   2  14      403.50      508.82     97.39 o 
  -1   2  14     4212.73     4143.74    159.23 o 
   0   2  14        0.08       15.26     32.10 o 
   1   2  14     7861.64     7300.51    184.10 o 
   2   2  14      537.60      673.54     74.86 o 
   3   2  14      158.34      208.20     49.78 o 
   4   2  14      388.31      372.49     66.99 o 
   5   2  14      117.79      203.98     84.06 o 
   6   2  14      191.62      258.50     92.68 o 
   7   2  14      522.81      489.74    120.83 o 
   8   2  14       14.17      105.79    102.09 o 
   9   2  14      802.78      919.38    169.24 o 
 -11   3  14        0.15      202.58    151.63 o 
 -10   3  14     1063.70     1092.26    245.52 o 
  -9   3  14        8.08      253.25    143.06 o 
  -8   3  14     1118.76     1123.97    160.12 o 
  -7   3  14      508.16      646.19    103.23 o 
  -6   3  14        2.04        6.67     57.00 o 
  -5   3  14       37.72      124.61     74.49 o 
  -4   3  14      119.72       88.37     66.04 o 
  -3   3  14        2.28        9.69     48.99 o 
  -2   3  14      866.62      887.69    144.99 o 
  -1   3  14      636.33      692.47     85.48 o 
   0   3  14     5069.22     4750.31    182.37 o 
   1   3  14       56.79       94.76     36.48 o 
   2   3  14        4.99       55.00     38.05 o 
   3   3  14       63.13      110.45     44.08 o 
   4   3  14     1057.34     1109.50     94.49 o 
   5   3  14     1163.57     1353.56    160.62 o 
   6   3  14      242.18      357.89    106.52 o 
   7   3  14      563.80      755.87    142.98 o 
   8   3  14      413.14      512.59    132.51 o 
   9   3  14      135.68      296.23    131.48 o 
 -10   4  14       10.39      117.93    185.59 o 
  -9   4  14      629.50      759.75    204.92 o 
  -8   4  14      288.94      255.29     84.83 o 
  -7   4  14       40.85       60.25     66.72 o 
  -6   4  14     4140.60     4079.63    177.42 o 
  -5   4  14       19.71       76.62     58.73 o 
  -4   4  14      675.36      839.15    125.56 o 
  -3   4  14      285.45      331.75     90.10 o 
  -2   4  14     1319.73     1183.30    103.49 o 
  -1   4  14     1076.44     1102.73    100.54 o 
   0   4  14       23.23        4.31     38.48 o 
   1   4  14      263.31      217.44     53.36 o 
   2   4  14      696.18      794.00     81.27 o 
   3   4  14      416.60      509.43     71.46 o 
   4   4  14    12682.17    11906.67    247.13 o 
   5   4  14      110.45      194.94     88.35 o 
   6   4  14     3075.49     2824.42    199.45 o 
   7   4  14      262.26      481.60    121.29 o 
   8   4  14      196.12      196.54    142.09 o 
   9   4  14      242.62      493.92    152.05 o 
 -10   5  14       39.82      214.59    185.59 o 
  -9   5  14        9.09      127.59    143.06 o 
  -8   5  14      180.24      129.11     77.60 o 
  -7   5  14     3239.40     3011.51    177.15 o 
  -6   5  14       39.45       59.32     65.33 o 
  -5   5  14     1664.33     1672.60    132.43 o 
  -4   5  14      150.50      117.85     72.30 o 
  -3   5  14     1825.88     1626.24    150.24 o 
  -2   5  14      342.80      362.46     71.44 o 
  -1   5  14      946.84     1097.02    104.14 o 
   0   5  14      505.39      536.12     78.10 o 
   1   5  14     2656.62     2591.97    118.54 o 
   2   5  14       21.99       75.23     43.40 o 
   3   5  14      547.75      605.31     77.50 o 
   4   5  14      172.50      235.42     62.18 o 
   5   5  14     3207.69     2947.81    202.30 o 
   6   5  14       85.36      211.60    117.93 o 
   7   5  14     1169.13     1079.20    165.38 o 
   8   5  14        0.37      114.06    121.45 o 
 -10   6  14        0.04      193.32    199.12 o 
  -9   6  14      736.03      873.81    241.65 o 
  -8   6  14       76.45       70.41     77.05 o 
  -7   6  14      375.58      463.81     97.66 o 
  -6   6  14     2527.00     2390.07    172.84 o 
  -5   6  14        3.51       21.59     54.60 o 
  -4   6  14     3224.29     3020.58    152.88 o 
  -3   6  14     1424.37     1447.72    156.41 o 
  -2   6  14      104.28      128.74     68.73 o 
  -1   6  14     4805.82     4748.73    177.46 o 
   0   6  14      525.06      540.99     84.87 o 
   1   6  14     4288.10     4284.58    171.85 o 
   2   6  14     2058.71     2069.22    110.57 o 
   3   6  14      128.89      160.61     54.62 o 
   4   6  14     1059.13     1151.38    100.79 o 
   5   6  14        8.82       69.60     81.19 o 
   6   6  14      427.35      671.48    130.54 o 
   7   6  14      529.58      575.14    138.45 o 
   8   6  14       46.29      195.69    136.05 o 
  -9   7  14       23.75      110.19    201.05 o 
  -8   7  14      983.10     1004.14    132.30 o 
  -7   7  14       69.82      113.75     75.20 o 
  -6   7  14        1.00        6.97     62.85 o 
  -5   7  14      155.17      184.37     75.31 o 
  -4   7  14      268.91      272.38     75.63 o 
  -3   7  14       47.82       94.04     74.42 o 
  -2   7  14     3343.40     2984.38    190.60 o 
  -1   7  14      434.92      373.75     98.31 o 
   0   7  14     6265.90     5660.74    313.18 o 
   1   7  14        0.29       27.01     49.33 o 
   2   7  14        5.78        0.00     43.36 o 
   3   7  14      232.38      295.72     64.94 o 
   4   7  14      284.17      351.49     70.31 o 
   5   7  14      278.54      245.26    100.16 o 
   6   7  14      320.44      474.01    123.07 o 
   7   7  14      296.32      435.87    131.87 o 
   8   7  14      485.33      582.95    239.72 o 
  -9   8  14      899.98      765.55    264.85 o 
  -8   8  14      183.97      314.59    122.96 o 
  -7   8  14      362.39      406.47    101.13 o 
  -6   8  14     1912.02     1839.58    153.74 o 
  -5   8  14        3.79       19.16     62.54 o 
  -4   8  14      518.88      475.32    110.35 o 
  -3   8  14      848.77      864.14    139.35 o 
  -2   8  14      650.33      804.78    128.74 o 
  -1   8  14     1554.88     1674.92    170.15 o 
   0   8  14       29.46       34.36     61.72 o 
   1   8  14      947.45      989.96    139.41 o 
   2   8  14       23.70        0.00     50.35 o 
   3   8  14     1306.15     1201.49    105.10 o 
   4   8  14     4122.89     4090.22    162.04 o 
   5   8  14      167.41      230.76     95.68 o 
   6   8  14      689.97      649.36    158.52 o 
   7   8  14      509.79      701.76    239.72 o 
  -8   9  14        0.35       96.55    119.40 o 
  -7   9  14     1943.53     2115.73    171.66 o 
  -6   9  14       55.63       93.88     75.14 o 
  -5   9  14     1626.11     1663.22    188.80 o 
  -4   9  14      177.63      217.07     91.31 o 
  -3   9  14      747.64      636.05    123.43 o 
  -2   9  14      138.16      160.28     68.78 o 
  -1   9  14       10.84       86.05     70.73 o 
   0   9  14       98.30      115.53     71.76 o 
   1   9  14     1852.12     2080.32    168.12 o 
   2   9  14      236.59      313.65     98.25 o 
   3   9  14      465.59      695.68    126.44 o 
   4   9  14        8.08       58.12     57.55 o 
   5   9  14     1854.87     1758.19    183.16 o 
   6   9  14        0.48        0.00    152.72 o 
   7   9  14      351.00      425.31    226.19 o 
  -8  10  14       66.20       38.29    136.10 o 
  -7  10  14        0.39       93.12     90.27 o 
  -6  10  14     1834.54     1849.53    164.94 o 
  -5  10  14        0.16        7.40     82.29 o 
  -4  10  14      905.35      979.41    147.62 o 
  -3  10  14      638.94      766.47    141.67 o 
  -2  10  14       44.98      162.04     79.89 o 
  -1  10  14     1417.42     1572.11    177.02 o 
   0  10  14       57.85      145.79     80.91 o 
   1  10  14     1470.56     1430.70    168.49 o 
   2  10  14      569.51      593.98    116.73 o 
   3  10  14       33.53       94.33     80.34 o 
   4  10  14     1211.05     1394.84    169.44 o 
   6  10  14      499.74      423.37    206.85 o 
  -7  11  14       78.14      153.72    106.26 o 
  -6  11  14       81.30      194.40    100.89 o 
  -5  11  14       45.06      103.10     97.56 o 
  -4  11  14      286.83      330.60    124.69 o 
  -3  11  14        3.63        0.00    132.42 o 
  -2  11  14     1085.30     1070.32    157.94 o 
  -1  11  14        3.77        2.51     68.78 o 
   0  11  14     2284.50     2439.88    193.25 o 
   1  11  14       77.00      234.59     96.19 o 
   2  11  14       53.59      121.51     85.36 o 
   3  11  14        0.15      163.94     95.66 o 
   4  11  14      438.36      531.51    127.76 o 
  -5  12  14       28.70       51.93    110.09 o 
  -4  12  14        9.37       31.99    103.20 o 
  -3  12  14      373.24      352.72    149.82 o 
  -2  12  14        5.29       53.67    106.33 o 
  -1  12  14     1056.33     1169.05    170.61 o 
   0  12  14      191.19      269.75     97.03 o 
   1  12  14      468.24      538.19    129.17 o 
   2  12  14       25.31      133.94    100.13 o 
   3  12  14      777.97      902.68    160.62 o 
   4  12  14     1201.63     1181.19    249.38 o 
  -4  13  14       68.88      182.25    119.56 o 
  -3  13  14      276.97      379.01    131.15 o 
  -2  13  14       48.26       95.71    148.86 o 
  -1  13  14        0.86      100.57    101.13 o 
   0  13  14       92.30      214.90    111.73 o 
   1  13  14      791.74     1016.98    173.46 o 
   2  13  14       35.48      257.95    122.20 o 
  -7   0  15     3380.00     2938.48    282.25 o 
  -5   0  15     5923.96     5730.04    361.51 o 
  -3   0  15    10881.68     9621.59    450.44 o 
  -1   0  15     1708.52     1573.64    132.60 o 
   1   0  15      151.30      151.01     66.29 o 
   3   0  15     6029.23     5389.07    241.67 o 
   5   0  15      957.34     1105.80    214.59 o 
   7   0  15       27.90      175.92    131.46 o 
   9   0  15      110.78      189.45    168.19 o 
  -8   1  15      670.43      684.43    136.01 o 
  -7   1  15     1008.41      927.81    143.98 o 
  -6   1  15     5353.31     4625.91    237.75 o 
  -5   1  15      652.34      716.87    124.37 o 
  -4   1  15     5372.21     4869.88    234.44 o 
  -3   1  15     1525.03     1390.26    149.57 o 
  -2   1  15     4098.95     3550.31    194.10 o 
  -1   1  15     3742.53     3451.29    132.33 o 
   0   1  15      410.36      429.67     62.26 o 
   1   1  15       46.15        8.64     37.09 o 
   2   1  15       46.22      114.64     45.09 o 
   3   1  15     4343.73     4150.31    150.62 o 
   4   1  15     3799.73     3522.79    142.18 o 
   5   1  15       36.42       94.73     76.55 o 
   6   1  15      941.86      899.27    149.70 o 
   7   1  15        0.07      120.13     94.20 o 
   8   1  15      220.31      292.30    119.32 o 
   9   1  15       14.35      124.95    116.82 o 
 -10   2  15     1767.25     2486.11    338.31 o 
  -8   2  15     2039.26     1952.05    187.51 o 
  -7   2  15      135.20      177.66     89.47 o 
  -6   2  15     2079.11     1836.63    178.29 o 
  -5   2  15      509.35      626.98    118.08 o 
  -4   2  15      125.40       68.42     72.89 o 
  -3   2  15       25.58       32.31     57.22 o 
  -2   2  15     6566.90     5718.83    245.88 o 
  -1   2  15      351.10      376.26     70.47 o 
   0   2  15     3317.64     2888.41    123.39 o 
   1   2  15      238.53      260.10     55.41 o 
   2   2  15      255.73      197.61     52.20 o 
   3   2  15       35.56       74.07     49.61 o 
   4   2  15     4462.61     4350.62    156.43 o 
   5   2  15      150.59      188.69     91.47 o 
   6   2  15       11.87       29.37     77.15 o 
   7   2  15      138.54      109.81     99.34 o 
   8   2  15       42.45      134.86    114.80 o 
 -10   3  15       59.33      390.51    228.12 o 
  -9   3  15     1637.90     1906.15    284.18 o 
  -8   3  15      203.51      272.04    107.15 o 
  -7   3  15     2556.71     2311.22    182.46 o 
  -6   3  15     2268.53     2158.40    174.57 o 
  -5   3  15      178.38      179.47     82.85 o 
  -4   3  15     1229.83     1260.69    149.00 o 
  -3   3  15      891.80      969.73    132.60 o 
  -2   3  15      484.18      457.69     96.37 o 
  -1   3  15     2688.54     2376.45    129.98 o 
   0   3  15      216.10      298.70     57.60 o 
   1   3  15     1021.63     1088.89     93.23 o 
   2   3  15        6.23        4.81     38.63 o 
   3   3  15     6461.27     6008.02    180.22 o 
   4   3  15     1642.07     1642.25    111.02 o 
   5   3  15      394.20      402.92    108.15 o 
   6   3  15      248.26      293.10    105.68 o 
   7   3  15        6.75       90.61    100.30 o 
   8   3  15        3.96       85.44    109.61 o 
 -10   4  15       40.85      199.12    166.26 o 
  -9   4  15      350.95      328.65    185.59 o 
  -8   4  15       79.42       71.21     81.86 o 
  -7   4  15     2102.96     1872.63    185.67 o 
  -6   4  15      230.92      296.34    103.15 o 
  -5   4  15     2687.84     2559.11    183.12 o 
  -4   4  15      322.80      411.53    104.25 o 
  -3   4  15     5671.31     5337.48    249.34 o 
  -2   4  15        0.76        0.00     48.98 o 
  -1   4  15     2599.06     2192.16    128.08 o 
   0   4  15      401.20      380.95     77.32 o 
   1   4  15      519.94      539.72     74.00 o 
   2   4  15      762.51      764.67     83.54 o 
   3   4  15     2245.09     2087.68    115.85 o 
   4   4  15      267.10      359.93     67.51 o 
   5   4  15      865.63      900.95    248.42 o 
   6   4  15      183.69      152.39     95.22 o 
   7   4  15      281.68      231.70    120.69 o 
   8   4  15        3.92       76.33    172.06 o 
 -10   5  15       19.68      220.39    218.45 o 
  -9   5  15      546.32      668.89    222.32 o 
  -8   5  15      270.07      291.54     89.94 o 
  -7   5  15      116.38       98.41     87.36 o 
  -6   5  15     4662.32     4108.76    232.71 o 
  -5   5  15      201.70      279.35     90.22 o 
  -4   5  15     4660.16     4315.12    230.97 o 
  -3   5  15     1459.84     1379.65    155.67 o 
  -2   5  15     4489.22     4321.95    174.22 o 
  -1   5  15     1147.00     1114.53    109.22 o 
   0   5  15     2155.07     2110.17    129.05 o 
   1   5  15      590.48      673.10     80.43 o 
   2   5  15      798.59      818.21     88.59 o 
   3   5  15      758.90     1022.59     97.46 o 
   4   5  15     3692.45     3589.71    149.34 o 
   5   5  15       16.73       43.71     82.63 o 
   6   5  15     1265.84     1369.75    181.09 o 
   7   5  15       37.94      147.77    175.92 o 
   8   5  15      768.98      844.87    178.72 o 
  -9   6  15        9.06      228.12    204.92 o 
  -8   6  15     1336.20     1470.02    145.57 o 
  -7   6  15      294.91      285.50     91.04 o 
  -6   6  15     1083.40     1077.03    154.45 o 
  -5   6  15      829.75      734.62    134.64 o 
  -4   6  15      223.80      258.89     92.92 o 
  -3   6  15     2403.60     2364.43    176.09 o 
  -2   6  15     2593.11     2357.40    171.52 o 
  -1   6  15      508.30      656.63     92.45 o 
   0   6  15     3290.12     3094.43    154.45 o 
   1   6  15      208.46      284.40     72.59 o 
   2   6  15      167.79      205.15     61.49 o 
   3   6  15       62.88      136.85     57.27 o 
   4   6  15     1265.28     1272.27    107.87 o 
   5   6  15      319.22      459.62    113.11 o 
   6   6  15        3.41       26.78     96.37 o 
   7   6  15      326.54      507.60    150.24 o 
   8   6  15       30.97      122.97    135.96 o 
  -9   7  15     1122.21     1763.09    320.91 o 
  -8   7  15        0.07        0.00     82.50 o 
  -7   7  15     2322.75     2340.72    162.46 o 
  -6   7  15        6.73       10.99     70.58 o 
  -5   7  15     1223.29     1272.75    160.87 o 
  -4   7  15       15.94        0.00     61.29 o 
  -3   7  15      221.35      221.41     81.88 o 
  -2   7  15       62.95       74.81     64.40 o 
  -1   7  15     3432.51     3284.50    204.36 o 
   0   7  15       38.91       38.01     62.48 o 
   1   7  15     2325.64     1979.31    132.11 o 
   2   7  15       37.51       49.21     49.79 o 
   3   7  15     5137.14     5075.77    175.79 o 
   4   7  15       39.28      108.82     58.75 o 
   5   7  15      155.07      280.32    110.19 o 
   6   7  15       31.72       79.29    101.19 o 
   7   7  15        9.86      142.50    116.81 o 
  -8   8  15      313.12      515.65    118.74 o 
  -7   8  15      346.81      457.26    104.66 o 
  -6   8  15     1184.56     1241.98    139.20 o 
  -5   8  15      308.87      430.42    111.69 o 
  -4   8  15      579.36      496.03    113.36 o 
  -3   8  15     2326.55     2385.68    234.89 o 
  -2   8  15      335.08      323.74     95.66 o 
  -1   8  15     1255.07     1310.44    161.30 o 
   0   8  15     1231.20     1272.65    158.50 o 
   1   8  15      543.88      560.39    118.19 o 
   2   8  15     2012.97     1916.40    173.95 o 
   3   8  15     1154.43     1041.67    102.65 o 
   4   8  15      622.63      755.23     93.69 o 
   5   8  15      225.25      500.19    227.15 o 
   6   8  15      125.75      175.72    120.29 o 
   7   8  15      144.49      259.05    214.59 o 
  -8   9  15      168.02      303.80    137.02 o 
  -7   9  15      140.82      182.65    100.50 o 
  -6   9  15     1775.98     1784.97    170.11 o 
  -5   9  15       72.68      108.43     80.46 o 
  -4   9  15     2377.23     2342.70    198.73 o 
  -3   9  15       39.81       74.35     79.75 o 
  -2   9  15     1898.82     2001.77    179.68 o 
  -1   9  15       39.91      150.36     73.67 o 
   0   9  15      587.60      707.11    121.65 o 
   1   9  15      569.28      775.90    132.58 o 
   2   9  15     1316.91     1342.67    162.65 o 
   3   9  15       40.55      146.83     80.80 o 
   4   9  15     1882.67     2087.84    151.56 o 
   5   9  15       80.12      148.09    141.12 o 
   6   9  15      817.56      622.49    249.38 o 
  -7  10  15      518.16      509.59    125.24 o 
  -6  10  15      565.35      686.00    124.37 o 
  -5  10  15     1248.23     1223.99    145.51 o 
  -4  10  15        5.82       17.82     88.73 o 
  -3  10  15     1012.96     1195.67    170.86 o 
  -2  10  15      309.18      340.88     97.71 o 
  -1  10  15      271.03      471.98    112.47 o 
   0  10  15      836.55      951.23    151.01 o 
   1  10  15      384.63      507.69    114.61 o 
   2  10  15      234.13      381.14    104.83 o 
   3  10  15      126.44      386.74    107.89 o 
   4  10  15      674.71      773.28    197.19 o 
  -6  11  15      164.65      276.79    112.36 o 
  -5  11  15      652.46      506.82    143.46 o 
  -4  11  15      194.36      185.61    108.51 o 
  -3  11  15       89.15      200.12    104.83 o 
  -2  11  15      126.16      314.90    109.27 o 
  -1  11  15     1260.30     1398.62    178.93 o 
   0  11  15       60.14      189.65     91.97 o 
   1  11  15      971.27     1096.57    162.40 o 
   2  11  15       10.37      123.31     89.47 o 
   3  11  15     2616.88     2646.62    211.83 o 
   4  11  15       15.43      131.46    172.06 o 
  -4  12  15       61.89      100.73    110.65 o 
  -3  12  15      211.77      199.69    111.99 o 
  -2  12  15      587.74      779.73    150.24 o 
  -1  12  15      110.51      196.33    102.39 o 
   0  12  15      989.72     1055.32    173.54 o 
   1  12  15      134.08      313.44    118.55 o 
   2  12  15      937.99      874.65    189.45 o 
   3  12  15      183.30      360.01    132.51 o 
  -2  13  15      511.51      600.17    152.94 o 
  -1  13  15      167.04      290.92    127.81 o 
   0  13  15       43.28      195.51    109.73 o 
  -8   0  16        0.59       17.40    119.86 o 
  -6   0  16     1774.68     1685.76    253.25 o 
  -4   0  16    10447.68     9816.85    477.50 o 
  -2   0  16     7954.76     7464.13    405.97 o 
   0   0  16     1376.42     1266.52    144.10 o 
   2   0  16       52.45      119.82     75.15 o 
   4   0  16     1843.33     1817.60    170.93 o 
   6   0  16     2969.71     2805.09    289.98 o 
   8   0  16     2284.92     2459.04    338.31 o 
  -8   1  16      412.57      392.76    124.19 o 
  -7   1  16     1454.74     1483.00    205.89 o 
  -6   1  16     1212.68     1079.14    150.35 o 
  -5   1  16     1166.95     1382.25    159.94 o 
  -4   1  16      895.70      875.69    135.97 o 
  -3   1  16     3510.55     3632.88    210.52 o 
  -2   1  16      617.62      631.45    114.44 o 
  -1   1  16     3689.70     3354.33    159.46 o 
   0   1  16     2141.72     1984.07    111.37 o 
   1   1  16      473.96      493.85     74.42 o 
   2   1  16     5686.42     5356.04    174.38 o 
   3   1  16      627.08      589.19     82.35 o 
   4   1  16     1889.61     1953.24    119.25 o 
   5   1  16     1332.36     1409.22    172.89 o 
   6   1  16      299.10      337.66    110.04 o 
   7   1  16     1215.88     1268.93    172.82 o 
   8   1  16        0.01       81.27    106.39 o 
  -8   2  16        0.47       52.40     92.92 o 
  -7   2  16     3472.87     3080.94    210.52 o 
  -6   2  16      257.11      258.83    100.30 o 
  -5   2  16     1948.62     1780.94    166.50 o 
  -4   2  16      497.00      527.50    115.98 o 
  -3   2  16       29.59       57.92     65.45 o 
  -2   2  16       19.50        0.00     47.84 o 
  -1   2  16     5071.05     4544.98    181.79 o 
   0   2  16      181.65      260.21     61.15 o 
   1   2  16     6276.97     5735.17    202.30 o 
   2   2  16        2.24        0.00     43.79 o 
   3   2  16     7504.25     7148.60    201.53 o 
   4   2  16       36.51       58.57     49.22 o 
   5   2  16     2716.39     2721.87    198.89 o 
   6   2  16       54.61      173.73    102.50 o 
   7   2  16      200.62      249.65    114.09 o 
   8   2  16       62.06      182.31    140.16 o 
  -8   3  16     1015.66      978.78    145.96 o 
  -7   3  16      359.46      405.88    117.18 o 
  -6   3  16     1048.20     1091.56    154.18 o 
  -5   3  16      459.07      649.07    123.25 o 
  -4   3  16       85.14       42.70     70.59 o 
  -3   3  16     1115.82     1445.24    160.62 o 
  -2   3  16     1098.07     1121.62    142.81 o 
  -1   3  16     1145.82     1098.65    110.35 o 
   0   3  16     1352.46     1345.54    104.06 o 
   1   3  16      459.23      493.56     75.93 o 
   2   3  16     4815.21     4632.54    164.01 o 
   3   3  16       21.32       67.00     47.81 o 
   4   3  16     2231.02     2193.23    121.26 o 
   5   3  16      865.92      991.60    155.11 o 
   6   3  16      630.90      683.96    145.54 o 
   7   3  16      793.50      757.78    156.16 o 
   8   3  16       11.40      258.54    136.01 o 
  -8   4  16        2.00       52.56     93.57 o 
  -7   4  16      195.49      224.76     99.54 o 
  -6   4  16     1648.58     1535.69    258.08 o 
  -5   4  16        1.97       21.04     70.98 o 
  -4   4  16     5930.92     5528.77    263.14 o 
  -3   4  16      353.01      302.48     92.26 o 
  -2   4  16     3736.40     3453.65    205.73 o 
  -1   4  16       95.64      126.63     58.21 o 
   0   4  16     1897.34     1785.86    135.93 o 
   1   4  16       46.62       45.59     46.88 o 
   2   4  16      130.60      212.26     57.73 o 
   3   4  16      439.49      480.30     77.35 o 
   4   4  16      703.08      929.96     98.68 o 
   5   4  16      220.17      402.79    107.99 o 
   6   4  16     1945.89     2015.90    211.17 o 
   7   4  16       93.88      215.85    123.82 o 
   8   4  16     2049.74     1987.93    236.38 o 
  -8   5  16      296.63      297.82    114.78 o 
  -7   5  16     1174.83     1200.26    165.13 o 
  -6   5  16      842.41      785.66    134.23 o 
  -5   5  16     1367.05     1431.31    173.02 o 
  -4   5  16        7.92       90.11     73.48 o 
  -3   5  16     2944.82     2864.14    197.53 o 
  -2   5  16      485.98      553.85    113.44 o 
  -1   5  16     3095.16     2762.36    148.91 o 
   0   5  16      384.57      476.80     88.05 o 
   1   5  16      865.77      850.97    109.26 o 
   2   5  16     1817.09     1865.51    117.65 o 
   3   5  16      942.49     1075.95    104.04 o 
   4   5  16      256.62      309.76     72.00 o 
   5   5  16      759.14      949.52    156.52 o 
   6   5  16       18.99      109.18    103.77 o 
   7   5  16      960.27      967.27    178.07 o 
  -8   6  16       47.03      164.91    108.15 o 
  -7   6  16     1794.32     1758.14    191.88 o 
  -6   6  16      514.26      666.32    133.78 o 
  -5   6  16      293.13      229.06     95.78 o 
  -4   6  16      583.50      574.39    120.29 o 
  -3   6  16      437.63      495.07    113.07 o 
  -2   6  16     1460.97     1457.49    164.62 o 
  -1   6  16     2458.45     2372.16    177.14 o 
   0   6  16      335.61      397.05     83.97 o 
   1   6  16     3220.39     3231.58    164.96 o 
   2   6  16      190.37      216.67     60.78 o 
   3   6  16     2545.46     2404.81    128.07 o 
   4   6  16      417.88      601.91     87.42 o 
   5   6  16      393.28      566.62    128.91 o 
   6   6  16       72.25      180.65    165.29 o 
   7   6  16       82.70      262.43    139.35 o 
  -8   7  16     1144.70     1230.31    183.86 o 
  -7   7  16       54.81       90.11     99.68 o 
  -6   7  16      545.64      631.77    137.34 o 
  -5   7  16       24.61      119.68     88.10 o 
  -4   7  16       32.00      104.15     81.26 o 
  -3   7  16        0.41       22.96     67.57 o 
  -2   7  16     1429.23     1461.03    165.88 o 
  -1   7  16      425.05      383.87    100.47 o 
   0   7  16     1710.73     1801.29    167.00 o 
   1   7  16      276.16      373.25     82.06 o 
   2   7  16     2756.14     2661.49    153.49 o 
   3   7  16        4.24       43.67     53.06 o 
   4   7  16     1403.09     1744.72    128.66 o 
   5   7  16       96.86      148.12    100.13 o 
   6   7  16      221.37      288.21    124.85 o 
  -8   8  16        8.18       63.26    118.24 o 
  -7   8  16      677.10      822.90    159.92 o 
  -6   8  16      363.48      488.34    132.94 o 
  -5   8  16      168.15      182.20     96.19 o 
  -4   8  16     1275.70      948.90    153.02 o 
  -3   8  16      361.90      393.19    113.36 o 
  -2   8  16     1393.50     1489.34    171.98 o 
  -1   8  16      557.81      615.77    124.31 o 
   0   8  16      380.68      369.37    100.41 o 
   1   8  16      412.54      371.10    101.54 o 
   2   8  16        0.06      110.19     79.29 o 
   3   8  16     1435.24     1740.96    127.30 o 
   4   8  16      282.48      288.47     82.17 o 
   5   8  16      696.34      747.48    151.79 o 
   6   8  16      326.84      499.63    140.06 o 
  -7   9  16      737.51      714.39    169.16 o 
  -6   9  16       14.97       56.18    102.58 o 
  -5   9  16      553.71      728.91    147.16 o 
  -4   9  16        0.12       17.40     86.12 o 
  -3   9  16     1211.09     1219.19    209.75 o 
  -2   9  16       12.36      177.37     81.26 o 
  -1   9  16     1002.39     1039.97    153.42 o 
   0   9  16        8.58       68.97     75.86 o 
   1   9  16      223.87      399.44    101.67 o 
   2   9  16      220.81      268.81    152.72 o 
   3   9  16      701.94      872.85    140.80 o 
   4   9  16      174.53      278.48    111.25 o 
   5   9  16      259.33      353.68    130.06 o 
  -6  10  16      371.13      403.85    134.66 o 
  -5  10  16        4.83       99.09    123.73 o 
  -4  10  16      715.43      775.30    155.82 o 
  -3  10  16      154.91      192.03    106.21 o 
  -2  10  16      920.43     1040.23    173.99 o 
  -1  10  16      691.23      905.94    149.68 o 
   0  10  16      294.77      353.67    102.50 o 
   1  10  16      191.27      434.50    112.03 o 
   2  10  16        2.34      158.31     93.45 o 
   3  10  16      481.58      609.69    137.25 o 
   4  10  16      199.20      396.31    175.92 o 
  -5  11  16        0.51       21.07    109.88 o 
  -4  11  16      142.90       71.39    102.41 o 
  -3  11  16      194.91      292.58    124.94 o 
  -2  11  16      661.63      807.98    149.64 o 
  -1  11  16       41.49      159.17     96.37 o 
   0  11  16      444.73      636.39    132.94 o 
   1  11  16       26.92      215.81    103.46 o 
   2  11  16      837.37      940.14    156.30 o 
   3  11  16        1.56      250.26    113.40 o 
  -3  12  16      241.26      261.96    131.77 o 
  -2  12  16       32.63      193.61    111.25 o 
  -1  12  16      520.04      863.80    159.71 o 
   0  12  16       12.19      185.45    109.49 o 
   1  12  16      497.64      637.09    147.56 o 
  -7   0  17       36.03       59.93    121.79 o 
  -5   0  17       78.49       90.86    110.19 o 
  -3   0  17     1867.27     2035.67    239.72 o 
  -1   0  17     2254.09     1875.72    158.50 o 
   1   0  17      410.81      348.13     96.19 o 
   3   0  17        9.95        0.00     64.40 o 
   5   0  17      276.04      448.51    170.12 o 
   7   0  17     1006.78      995.60    247.45 o 
  -8   1  17       86.55      146.19     98.93 o 
  -7   1  17      833.68      724.93    138.07 o 
  -6   1  17       21.27       69.24     80.51 o 
  -5   1  17      487.98      495.05    117.25 o 
  -4   1  17      197.83      260.02     94.32 o 
  -3   1  17     1027.32     1070.97    146.57 o 
  -2   1  17     4050.10     3511.12    208.30 o 
  -1   1  17       26.24        6.96     47.69 o 
   0   1  17     1168.27     1030.96     97.83 o 
   1   1  17      377.52      453.25     74.78 o 
   2   1  17       73.80       53.52     48.87 o 
   3   1  17      648.19      781.22     93.09 o 
   4   1  17      104.40       66.56     51.85 o 
   5   1  17      296.94      229.01    101.05 o 
   6   1  17      615.89      728.93    157.20 o 
   7   1  17      117.82      130.18    116.10 o 
  -8   2  17     1491.91     1488.90    184.53 o 
  -7   2  17        6.77       27.59     80.62 o 
  -6   2  17     1267.35     1135.17    157.67 o 
  -5   2  17      127.84      114.32     80.34 o 
  -4   2  17     1746.38     1765.46    179.44 o 
  -3   2  17      860.48      926.91    143.82 o 
  -2   2  17       51.88       26.10     66.70 o 
  -1   2  17       47.67       34.54     52.27 o 
   0   2  17     1014.57      965.92     96.46 o 
   1   2  17        0.32       39.13     43.86 o 
   2   2  17      125.65      166.82     59.29 o 
   3   2  17        0.38       38.87     51.44 o 
   4   2  17     1817.28     1868.34    125.13 o 
   5   2  17       25.79      128.62     92.26 o 
   6   2  17      972.20     1005.84    170.73 o 
   7   2  17      112.11      205.74    128.41 o 
  -8   3  17        4.40       75.48     97.03 o 
  -7   3  17     2518.60     2106.27    205.05 o 
  -6   3  17       30.93       60.44     77.60 o 
  -5   3  17     1161.65     1229.56    163.35 o 
  -4   3  17       71.79       22.64     70.31 o 
  -3   3  17      299.72      379.06    103.65 o 
  -2   3  17     1018.69      907.75    139.41 o 
  -1   3  17       40.42       57.82     49.40 o 
   0   3  17      234.58      263.35     63.16 o 
   1   3  17      840.24      901.99     96.22 o 
   2   3  17       59.01       71.73     48.78 o 
   3   3  17     2152.55     2153.26    122.25 o 
   4   3  17       24.19       55.57     54.27 o 
   5   3  17      597.06      600.10    173.99 o 
   6   3  17      127.40      245.47    155.62 o 
   7   3  17      145.54      208.67    130.46 o 
  -8   4  17      224.83      340.01    125.85 o 
  -7   4  17        5.16       80.57     99.10 o 
  -6   4  17      363.61      466.09    118.24 o 
  -5   4  17      242.12      232.92     92.83 o 
  -4   4  17      131.87      150.76     93.03 o 
  -3   4  17     1487.13     1468.70    167.99 o 
  -2   4  17       12.08       91.48     88.93 o 
  -1   4  17     1053.80     1021.94    113.39 o 
   0   4  17       79.23       91.38     59.51 o 
   1   4  17     1011.17      917.16     97.72 o 
   2   4  17      548.28      545.09     81.79 o 
   3   4  17       95.96      174.94     60.37 o 
   4   4  17      406.80      553.58     99.63 o 
   5   4  17      208.95      318.22    116.04 o 
   6   4  17       25.84       93.82    196.22 o 
   7   4  17      861.10     1049.34    189.64 o 
  -8   5  17      205.69      252.00    125.35 o 
  -7   5  17      255.74      257.36    108.51 o 
  -6   5  17        1.86       60.05     86.41 o 
  -5   5  17       60.01       56.62     77.11 o 
  -4   5  17      935.21     1166.64    160.87 o 
  -3   5  17       76.26       53.38     83.13 o 
  -2   5  17     5783.17     5232.20    259.02 o 
  -1   5  17      188.90      260.42     72.43 o 
   0   5  17     1786.71     1509.40    132.86 o 
   1   5  17        4.72       46.46     48.19 o 
   2   5  17      179.24      221.20     60.89 o 
   3   5  17        6.46       95.98     53.90 o 
   4   5  17      203.79      330.49     86.77 o 
   5   5  17        0.92        0.00     91.56 o 
   6   5  17      786.32     1006.32    179.68 o 
   7   5  17       36.15      126.53    172.06 o 
  -8   6  17     1372.67     1232.09    185.53 o 
  -7   6  17        0.06       35.24    105.68 o 
  -6   6  17     1222.51     1317.56    179.57 o 
  -5   6  17      135.16      268.12    103.65 o 
  -4   6  17      466.90      410.07    172.06 o 
  -3   6  17     1954.56     1983.71    195.99 o 
  -2   6  17      269.22      387.66     95.00 o 
  -1   6  17     1076.67     1148.79    154.31 o 
   0   6  17      853.45      798.33    142.60 o 
   1   6  17       23.68        0.00     55.16 o 
   2   6  17      179.49      226.39     63.00 o 
   3   6  17        0.25        0.00     50.76 o 
   4   6  17      892.30     1157.51    128.76 o 
   5   6  17      212.85      385.42    144.99 o 
   6   6  17      194.04      267.30    129.51 o 
  -8   7  17        2.58       58.44    123.43 o 
  -7   7  17     2698.89     2531.48    224.94 o 
  -6   7  17       29.40      129.51     99.10 o 
  -5   7  17     1108.85     1032.92    163.25 o 
  -4   7  17      146.03       73.85    104.39 o 
  -3   7  17     1150.40     1346.20    174.91 o 
  -2   7  17       35.24       99.95     75.78 o 
  -1   7  17      198.40      269.50     91.10 o 
   0   7  17       51.66      103.10     72.46 o 
   1   7  17     2291.87     2247.66    180.19 o 
   2   7  17       85.19      118.43     71.87 o 
   3   7  17     3072.02     2780.96    142.05 o 
   4   7  17        0.52       46.85     69.06 o 
   5   7  17      616.93      800.07    159.66 o 
   6   7  17        6.45      256.85    130.39 o 
  -7   8  17        3.19        0.00    120.20 o 
  -6   8  17      991.84     1133.47    183.86 o 
  -5   8  17       76.37      109.60    102.66 o 
  -4   8  17      630.03      610.43    140.78 o 
  -3   8  17      729.86      799.42    147.63 o 
  -2   8  17       64.17       63.17    166.26 o 
  -1   8  17     1089.28     1331.38    168.82 o 
   0   8  17      267.11      240.65     93.57 o 
   1   8  17      503.08      526.65    147.89 o 
   2   8  17     1043.72     1317.24    170.46 o 
   3   8  17        9.95      182.92     85.60 o 
   4   8  17     1100.38     1208.34    141.48 o 
   5   8  17      262.40      214.37    122.58 o 
  -6   9  17        9.97      112.25    124.94 o 
  -5   9  17       59.41      112.80    106.39 o 
  -4   9  17      826.66      982.62    166.76 o 
  -3   9  17      135.63      231.66    110.87 o 
  -2   9  17     3512.18     3319.36    228.24 o 
  -1   9  17       11.08      129.58     88.59 o 
   0   9  17      648.61      894.08    148.93 o 
   1   9  17        2.92      190.42     90.22 o 
   2   9  17       75.87      370.30    110.00 o 
   3   9  17       36.05      157.06     93.03 o 
   4   9  17       19.42      110.19    150.79 o 
  -5  10  17       51.31       22.15    107.90 o 
  -4  10  17      249.60      324.50    225.22 o 
  -3  10  17     1690.87     1818.89    213.54 o 
  -2  10  17       10.33      151.04    102.58 o 
  -1  10  17      569.09      773.29    143.96 o 
   0  10  17      492.22      556.49    254.22 o 
   1  10  17       26.10      212.20     95.78 o 
   2  10  17      296.30      533.12    122.94 o 
   3  10  17      123.31      367.18    114.80 o 
  -3  11  17      463.17      566.05    151.66 o 
  -2  11  17        0.28       93.79     95.57 o 
  -1  11  17       99.43      146.39     98.93 o 
   0  11  17       90.11      222.01    106.60 o 
   1  11  17      852.31     1141.03    178.07 o 
  -8   0  18      134.03      280.32    179.79 o 
  -6   0  18      143.65      152.72    137.26 o 
  -4   0  18     3505.67     3373.45    313.18 o 
  -2   0  18     8710.86     8386.27    462.04 o 
   0   0  18     5958.74     5279.55    258.26 o 
   2   0  18     2327.40     2345.19    191.39 o 
   4   0  18      112.33      301.58    148.86 o 
   6   0  18      159.79      183.66    164.32 o 
  -8   1  18     1702.13     1798.71    203.56 o 
  -7   1  18        0.32       39.91     99.68 o 
  -6   1  18     1031.42     1398.02    180.05 o 
  -5   1  18      335.25      451.46    115.59 o 
  -4   1  18     1873.28     1856.08    189.95 o 
  -3   1  18     6904.48     6338.31    288.43 o 
  -2   1  18      904.91      994.65    146.91 o 
  -1   1  18     2731.80     2797.67    156.97 o 
   0   1  18      652.59      680.11     89.38 o 
   1   1  18     1597.43     1655.83    144.54 o 
   2   1  18     2273.31     2162.87    124.90 o 
   3   1  18      734.54      867.63    101.87 o 
   4   1  18      626.43      593.34    107.57 o 
   5   1  18        3.30      155.85    106.21 o 
   6   1  18      397.60      382.78    136.54 o 
   7   1  18      263.57      168.57    142.82 o 
  -8   2  18      141.41      240.91    128.74 o 
  -7   2  18     4333.34     4231.41    260.41 o 
  -6   2  18       17.64        0.00     78.97 o 
  -5   2  18     3068.51     2887.85    207.77 o 
  -4   2  18       59.08       75.45     77.77 o 
  -3   2  18     3829.94     3417.50    220.08 o 
  -2   2  18      248.65      259.07     85.99 o 
  -1   2  18        7.90       45.31     54.60 o 
   0   2  18      163.28      180.66     58.33 o 
   1   2  18      694.97      840.48     96.24 o 
   2   2  18      420.01      509.68     81.99 o 
   3   2  18     4218.21     4040.74    164.40 o 
   4   2  18       92.88       80.28     71.45 o 
   5   2  18     2686.16     2773.87    220.74 o 
   6   2  18        8.78       26.63    115.03 o 
  -8   3  18     2091.94     1874.04    212.78 o 
  -7   3  18       31.51       12.63    137.26 o 
  -6   3  18     1837.17     1586.76    187.26 o 
  -5   3  18      208.77      114.84    106.33 o 
  -4   3  18     3630.11     3288.89    220.07 o 
  -3   3  18     3501.43     3283.56    216.64 o 
  -2   3  18      332.39      364.07     97.68 o 
  -1   3  18      657.67      835.86    108.90 o 
   0   3  18       52.43       10.33     52.06 o 
   1   3  18      326.81      387.81     71.74 o 
   2   3  18      846.33      954.46    103.17 o 
   3   3  18      124.41      172.41     61.74 o 
   4   3  18     1001.84     1265.26    139.09 o 
   5   3  18       45.05       46.34    112.47 o 
   6   3  18      644.96      589.65    282.25 o 
  -8   4  18      348.26      484.30    154.66 o 
  -7   4  18      183.78      246.75    115.87 o 
  -6   4  18        3.18       74.81    101.49 o 
  -5   4  18      354.26      417.01    118.10 o 
  -4   4  18     2426.94     2213.27    195.43 o 
  -3   4  18      423.61      508.26    116.10 o 
  -2   4  18     5670.37     5386.76    266.55 o 
  -1   4  18      395.17      321.41     79.46 o 
   0   4  18     2941.01     2680.45    155.12 o 
   1   4  18      242.41      382.78     73.16 o 
   2   4  18     2757.48     2745.36    138.86 o 
   3   4  18      106.25      174.51     62.67 o 
   4   4  18      370.81      463.46     99.51 o 
   5   4  18      185.15      453.72    131.78 o 
   6   4  18       66.80      210.45    126.89 o 
  -8   5  18      869.46      943.54    179.88 o 
  -7   5  18       55.68      182.49    115.50 o 
  -6   5  18      417.99      582.87    136.77 o 
  -5   5  18       26.51      185.59     94.32 o 
  -4   5  18      261.33      215.35     99.68 o 
  -3   5  18     4546.62     3802.83    236.48 o 
  -2   5  18        9.27       66.84     70.39 o 
  -1   5  18     2601.17     2653.26    178.41 o 
   0   5  18      840.29      900.43    111.96 o 
   1   5  18     3426.66     3622.40    180.26 o 
   2   5  18      988.98     1010.42    103.88 o 
   3   5  18     1443.03     1538.39    125.02 o 
   4   5  18       49.41      124.37     80.58 o 
   5   5  18       46.15      101.95    126.63 o 
   6   5  18       30.95      180.76    211.69 o 
  -7   6  18     2097.02     1979.34    220.77 o 
  -6   6  18       18.69       47.60    102.09 o 
  -5   6  18     1708.55     1676.54    200.72 o 
  -4   6  18       29.56      159.17     92.08 o 
  -3   6  18     1163.49     1258.19    305.45 o 
  -2   6  18      672.02      574.94    125.66 o 
  -1   6  18       23.33      104.13     72.41 o 
   0   6  18     1331.79     1509.25    139.45 o 
   1   6  18      101.58      164.86     71.98 o 
   2   6  18     1239.41     1572.08    125.89 o 
   3   6  18     2333.34     2408.53    135.93 o 
   4   6  18      391.11      518.16    110.68 o 
   5   6  18     1181.35     1022.75    183.40 o 
  -7   7  18       10.14       91.48    124.94 o 
  -6   7  18     1339.94     1474.94    202.09 o 
  -5   7  18       10.24      183.85    109.33 o 
  -4   7  18     2753.46     2422.35    205.75 o 
  -3   7  18      609.81      701.28    141.48 o 
  -2   7  18      718.09      819.28    142.02 o 
  -1   7  18       14.42       92.79     83.13 o 
   0   7  18       18.57      134.77     86.99 o 
   1   7  18       53.34      102.51     85.06 o 
   2   7  18      676.60      878.47    118.01 o 
   3   7  18       63.75      187.32     69.79 o 
   4   7  18     1174.06     1140.27    141.42 o 
   5   7  18       89.90      152.15    119.84 o 
  -6   8  18       22.03       61.12    124.94 o 
  -5   8  18     1081.47     1142.42    186.90 o 
  -4   8  18      175.58      191.84    111.69 o 
  -3   8  18      957.82      910.94    166.76 o 
  -2   8  18     1047.28     1014.54    157.67 o 
  -1   8  18      287.29      360.01    106.99 o 
   0   8  18     1438.72     1512.63    187.14 o 
   1   8  18        4.55      103.53     89.45 o 
   2   8  18     1177.80     1252.86    175.46 o 
   3   8  18      402.12      602.98    132.42 o 
   4   8  18      153.15      328.97    133.23 o 
  -5   9  18        0.60      117.74    119.56 o 
  -4   9  18       67.58       94.10    111.10 o 
  -3   9  18     1700.26     1579.28    207.10 o 
  -2   9  18        3.91      215.81     96.03 o 
  -1   9  18      983.10     1355.78    181.67 o 
   0   9  18       43.53      176.73    107.29 o 
   1   9  18     1590.08     1938.66    207.57 o 
   2   9  18       82.52      201.05    160.46 o 
   3   9  18      715.75      826.75    202.02 o 
  -4  10  18      103.68      210.67    127.04 o 
  -3  10  18      293.29      156.84    115.98 o 
  -2  10  18      931.43     1062.63    169.99 o 
  -1  10  18        1.13      205.44    112.86 o 
   0  10  18      729.01      984.80    166.05 o 
   1  10  18        2.53      235.96    109.95 o 
  -7   0  19      315.61      367.31    183.66 o 
  -5   0  19        0.19        0.00    110.19 o 
  -3   0  19      679.24      755.89    202.99 o 
  -1   0  19     2238.23     1910.01    235.85 o 
   1   0  19     4950.00     4605.92    249.34 o 
   3   0  19     1458.38     1700.64    185.75 o 
   5   0  19       89.97      276.45    193.32 o 
  -8   1  19      353.73      458.92    146.95 o 
  -7   1  19      173.82      216.15    114.80 o 
  -6   1  19       51.26       68.14     96.19 o 
  -5   1  19      633.91      735.66    144.21 o 
  -4   1  19      330.02      295.52    110.09 o 
  -3   1  19     1375.43     1295.19    171.45 o 
  -2   1  19      443.06      615.52    117.35 o 
  -1   1  19      849.86      921.45    145.58 o 
   0   1  19     3291.89     3192.06    148.30 o 
   1   1  19      202.37      220.18     64.21 o 
   2   1  19     1444.85     1395.82    120.35 o 
   3   1  19      685.34      823.17    102.61 o 
   4   1  19      330.11      367.89    131.65 o 
   5   1  19      462.41      329.53    144.99 o 
   6   1  19        3.99        0.00    122.76 o 
  -8   2  19      310.89      488.81    150.20 o 
  -7   2  19       17.28      254.03    123.71 o 
  -6   2  19      774.30      809.54    157.56 o 
  -5   2  19       45.73      100.53     88.85 o 
  -4   2  19     2957.97     2516.63    200.18 o 
  -3   2  19      620.01      603.19    141.12 o 
  -2   2  19     1329.54     1248.12    163.35 o 
  -1   2  19      195.14      279.92     76.35 o 
   0   2  19        6.78       20.46     47.06 o 
   1   2  19        0.61       28.40     49.49 o 
   2   2  19     1393.92     1414.96    121.36 o 
   3   2  19       11.84        6.83     56.39 o 
   4   2  19     2244.31     2286.01    226.21 o 
   5   2  19       55.95      270.50    132.10 o 
   6   2  19      873.55      989.81    198.11 o 
  -8   3  19      120.19      142.30    128.53 o 
  -7   3  19      635.97      683.00    153.82 o 
  -6   3  19      108.76      233.06    114.61 o 
  -5   3  19     1020.22     1056.65    170.87 o 
  -4   3  19        0.44       32.11     82.29 o 
  -3   3  19      994.56      928.94    155.15 o 
  -2   3  19       20.01       22.03     67.57 o 
  -1   3  19        7.00       10.91     56.17 o 
   0   3  19     1067.38     1278.25    134.26 o 
   1   3  19      584.86      637.86     91.62 o 
   2   3  19     1206.58     1380.63    119.85 o 
   3   3  19     1077.87     1127.34    113.66 o 
   4   3  19      399.58      214.29    116.10 o 
   5   3  19      700.84      891.38    246.48 o 
  -7   4  19      437.30      421.95    148.83 o 
  -6   4  19       96.31      197.61    114.80 o 
  -5   4  19        2.38       31.18     92.37 o 
  -4   4  19       11.13       20.71     85.83 o 
  -3   4  19      884.33      806.25    146.91 o 
  -2   4  19       26.88      135.91     78.38 o 
  -1   4  19     1914.04     2022.32    140.24 o 
   0   4  19      141.37      174.15     69.68 o 
   1   4  19     2320.53     2271.88    131.53 o 
   2   4  19      211.12      285.58     69.02 o 
   3   4  19     1173.33     1414.20    123.11 o 
   4   4  19      270.52      385.48    210.72 o 
   5   4  19       98.39       72.63    118.30 o 
  -7   5  19       79.82      172.78    125.07 o 
  -6   5  19        8.10      145.78    110.50 o 
  -5   5  19      416.48      411.69    125.67 o 
  -4   5  19      902.29      999.28    167.12 o 
  -3   5  19      447.85      576.22    137.13 o 
  -2   5  19      943.57     1049.68    161.29 o 
  -1   5  19        0.24       54.66     63.20 o 
   0   5  19     2857.13     2835.98    166.99 o 
   1   5  19       52.61      210.14     73.19 o 
   2   5  19     1289.75     1388.13    123.45 o 
   3   5  19        7.46      158.62     68.45 o 
   4   5  19      118.29      274.21    119.46 o 
   5   5  19        9.28       64.87    114.73 o 
  -6   6  19      789.59     1027.61    210.72 o 
  -5   6  19      118.29       64.16    108.62 o 
  -4   6  19     1509.06     1624.09    199.67 o 
  -3   6  19     1080.57     1033.80    166.35 o 
  -2   6  19      121.30      149.09     88.22 o 
  -1   6  19      705.57      870.88    147.94 o 
   0   6  19      209.38      270.16     95.00 o 
   1   6  19      200.60      339.95     89.64 o 
   2   6  19      998.32     1058.93    135.68 o 
   3   6  19       26.22      160.55     71.20 o 
   4   6  19     1190.46     1380.18    195.12 o 
  -6   7  19       86.88      190.44    125.21 o 
  -5   7  19      917.65     1060.47    187.14 o 
  -4   7  19        9.85       66.49    104.57 o 
  -3   7  19      458.26      562.61    147.33 o 
  -2   7  19       89.33      153.39     92.74 o 
  -1   7  19       40.16      132.07     84.46 o 
   0   7  19       14.99      142.83     88.16 o 
   1   7  19      835.92     1188.57    169.36 o 
   2   7  19      245.29      318.28    108.62 o 
   3   7  19     1529.80     1636.89    139.83 o 
   4   7  19      148.09      363.38    137.90 o 
  -5   8  19       17.63       54.34    119.71 o 
  -4   8  19      397.74      417.81    140.11 o 
  -3   8  19      331.00      432.77    135.89 o 
  -2   8  19      112.77      158.98     94.29 o 
  -1   8  19      446.84      647.29    137.98 o 
   0   8  19       89.06      322.75    107.15 o 
   1   8  19      929.66     1023.14    165.39 o 
   2   8  19      613.65      622.62    140.08 o 
   3   8  19      250.11      547.10    135.00 o 
  -3   9  19        7.23       71.53    114.83 o 
  -2   9  19      574.15      794.63    157.44 o 
  -1   9  19       81.93      191.81    108.72 o 
   0   9  19     1404.35     1495.64    199.23 o 
   1   9  19        0.03      137.87    107.30 o 
  -6   0  20      399.67      375.04    193.32 o 
  -4   0  20        8.22        0.00    115.99 o 
  -2   0  20      217.20      367.31    144.99 o 
   0   0  20     1008.84      867.48    223.29 o 
   2   0  20      898.49      878.62    152.05 o 
   4   0  20      172.02      199.12    179.79 o 
  -7   1  20     1005.80     1031.12    184.48 o 
  -6   1  20      760.75      862.90    167.87 o 
  -5   1  20      205.16      273.47    122.29 o 
  -4   1  20      381.73      437.23    129.84 o 
  -3   1  20        0.32       80.45     87.20 o 
  -2   1  20      753.04      758.37    136.51 o 
  -1   1  20      557.37      612.26    146.92 o 
   0   1  20      396.81      457.18     82.54 o 
   1   1  20      867.06     1102.15    115.89 o 
   2   1  20       73.87       61.06     62.04 o 
   3   1  20      498.02      563.05     99.05 o 
   4   1  20       15.57        0.66    118.90 o 
   5   1  20       60.46      214.98    139.19 o 
  -7   2  20     1847.31     1939.01    226.61 o 
  -6   2  20      388.54      491.60    151.44 o 
  -5   2  20     1281.48     1074.53    175.62 o 
  -4   2  20       96.23      102.18     93.58 o 
  -3   2  20     2185.16     1957.65    206.93 o 
  -2   2  20       47.85      138.40     77.88 o 
  -1   2  20     1431.51     1501.91    177.46 o 
   0   2  20      169.70      325.42     85.23 o 
   1   2  20       61.03      151.52     65.79 o 
   2   2  20      130.69      153.82     64.01 o 
   3   2  20      220.85      216.98     76.94 o 
   4   2  20      112.80      116.34    113.18 o 
   5   2  20        3.02       83.35    122.31 o 
  -7   3  20       65.38      263.43    137.88 o 
  -6   3  20     1019.07     1110.72    181.79 o 
  -5   3  20        0.13      133.90    105.41 o 
  -4   3  20     2181.36     2121.48    218.67 o 
  -3   3  20       67.28      123.69     97.71 o 
  -2   3  20     2435.65     2349.40    189.95 o 
  -1   3  20       85.60      189.14     71.95 o 
   0   3  20      508.73      615.17    103.62 o 
   1   3  20       84.85      143.52     65.20 o 
   2   3  20       30.89      154.03     66.01 o 
   3   3  20      116.07      222.30     74.33 o 
   4   3  20       17.38      257.46    115.59 o 
  -6   4  20      811.60      680.14    170.12 o 
  -5   4  20      280.09      356.84    129.87 o 
  -4   4  20      110.67      213.29    112.27 o 
  -3   4  20      979.46      860.42    161.78 o 
  -2   4  20      266.01      309.07    105.36 o 
  -1   4  20      656.39      808.20    118.35 o 
   0   4  20     1363.31     1476.94    146.11 o 
   1   4  20      370.81      440.30     98.45 o 
   2   4  20      697.56      805.33    105.07 o 
   3   4  20       30.14       69.43     69.76 o 
   4   4  20      420.67      466.95    146.10 o 
  -6   5  20      658.22      825.33    174.57 o 
  -5   5  20      912.11      867.14    172.22 o 
  -4   5  20       46.80       55.45    102.66 o 
  -3   5  20       63.58      119.45    146.92 o 
  -2   5  20       28.02      112.73     92.20 o 
  -1   5  20      813.74      989.40    162.60 o 
   0   5  20       87.14      184.43     79.58 o 
   1   5  20     1675.29     1790.91    160.19 o 
   2   5  20      213.89      296.95     79.74 o 
   3   5  20     1667.62     1544.40    136.23 o 
   4   5  20        0.92      193.73    128.02 o 
  -5   6  20     1133.25      959.29    179.01 o 
  -4   6  20      328.23      397.72    135.96 o 
  -3   6  20     1963.84     2009.21    225.55 o 
  -2   6  20       21.89      120.39     86.33 o 
  -1   6  20      537.72      740.21    142.58 o 
   0   6  20      619.66      838.40    219.42 o 
   1   6  20       11.78       70.08     81.30 o 
   2   6  20      858.55     1139.88    136.94 o 
   3   6  20      156.36      285.11     85.42 o 
  -4   7  20     2688.21     2556.84    238.04 o 
  -3   7  20       30.14       91.88    111.35 o 
  -2   7  20     2412.00     2486.94    207.71 o 
  -1   7  20       40.18      255.01    104.30 o 
   0   7  20      977.67     1100.98    172.52 o 
   1   7  20       27.07      199.05    103.06 o 
   2   7  20       17.75      204.50     98.93 o 
  -3   8  20     1788.88     1803.25    229.60 o 
  -2   8  20       47.10      114.09    102.50 o 
  -1   8  20      998.61     1133.31    181.12 o 
   0   8  20      748.67      892.86    163.42 o 
  -5   0  21      535.06      324.78    181.72 o 
  -3   0  21       86.55      226.19    152.72 o 
  -1   0  21     1601.05     1913.88    289.98 o 
   1   0  21     3725.31     3626.33    320.91 o 
   3   0  21     4567.49     4480.27    273.75 o 
  -6   1  21      486.37      467.73    147.94 o 
  -5   1  21     1228.45     1198.53    189.88 o 
  -4   1  21       18.99        0.00    103.04 o 
  -3   1  21     2183.46     2112.51    224.07 o 
  -2   1  21      124.72      239.44     92.79 o 
  -1   1  21     2143.80     2203.85    203.68 o 
   0   1  21     2729.06     2782.62    176.30 o 
   1   1  21      626.67      653.46    103.16 o 
   2   1  21     2575.46     2431.16    153.45 o 
   3   1  21      153.87      339.64     91.81 o 
   4   1  21     1260.16     1216.16    218.51 o 
  -6   2  21      984.32      960.74    186.32 o 
  -5   2  21       32.95      105.46    124.14 o 
  -4   2  21     5297.05     5220.52    396.31 o 
  -3   2  21       40.11      104.27    105.78 o 
  -2   2  21     3130.89     2971.86    216.51 o 
  -1   2  21      183.70      377.59    114.80 o 
   0   2  21     2785.49     2987.62    182.29 o 
   1   2  21       26.25       64.24     67.15 o 
   2   2  21       26.16      144.93     78.81 o 
   3   2  21       26.65      174.75     79.27 o 
  -6   3  21      367.01      342.05    150.82 o 
  -5   3  21     1236.33     1330.78    200.89 o 
  -4   3  21       89.45      264.77    127.76 o 
  -3   3  21     2360.61     2335.58    236.44 o 
  -2   3  21       10.89      160.58     96.94 o 
  -1   3  21     2142.72     2369.88    241.65 o 
   0   3  21     1089.99     1333.44    191.27 o 
   1   3  21      200.82      338.70     87.48 o 
   2   3  21     1009.51     1093.17    122.27 o 
   3   3  21       26.11      171.32     78.67 o 
  -5   4  21      562.65      503.33    150.49 o 
  -4   4  21       88.93        5.20    107.25 o 
  -3   4  21       16.72       48.44    105.93 o 
  -2   4  21       25.24      184.63    100.47 o 
  -1   4  21     1127.38     1164.56    177.51 o 
   0   4  21       42.59      115.91    103.00 o 
   1   4  21     2305.02     2234.95    174.68 o 
   2   4  21       53.96      196.35     73.47 o 
   3   4  21     2467.34     2536.25    160.56 o 
  -4   5  21       28.95      136.68    113.40 o 
  -3   5  21      798.35      610.45    150.01 o 
  -2   5  21      161.66      287.97    104.57 o 
  -1   5  21      334.77      461.27    125.56 o 
   0   5  21     2021.42     2280.44    170.75 o 
   1   5  21        0.16      162.07     83.23 o 
   2   5  21     1636.93     1662.05    142.66 o 
  -4   6  21     2092.52     2167.05    243.98 o 
  -3   6  21      122.10      294.13    120.54 o 
  -2   6  21      953.66     1123.73    175.88 o 
  -1   6  21      109.71      311.18    109.82 o 
   0   6  21      613.52      866.65    159.92 o 
   1   6  21      192.79      306.41    118.93 o 
  -4   0  22      342.48      284.18    170.12 o 
  -2   0  22      124.18      212.65    146.92 o 
   0   0  22        1.42        0.00    117.93 o 
   2   0  22      653.34      691.82    152.26 o 
  -5   1  22      542.38      543.17    159.25 o 
  -4   1  22       53.73       49.49    105.41 o 
  -3   1  22      183.23      183.98    113.24 o 
  -2   1  22       79.50      126.91     97.03 o 
  -1   1  22       11.05       75.86     93.26 o 
   0   1  22      404.14      417.67    105.08 o 
   1   1  22       10.94       53.40     72.27 o 
   2   1  22      201.57      156.77     80.92 o 
  -4   2  22      147.77      206.02    128.62 o 
  -3   2  22      178.76      219.26    118.55 o 
  -2   2  22        1.34      128.01    101.05 o 
  -1   2  22     1356.92     1205.89    183.18 o 
   0   2  22      238.96      281.59    100.41 o 
   1   2  22      335.87      401.96     97.26 o 
   2   2  22      146.26      196.50    112.71 o 
  -4   3  22      449.11      430.21    152.41 o 
  -3   3  22       93.10      236.89    125.66 o 
  -2   3  22      787.25     1193.43    185.22 o 
  -1   3  22        4.57      164.40    103.78 o 
   0   3  22      661.58      674.21    121.69 o 
   1   3  22      101.31      258.38    101.10 o 
  -3   4  22      231.22      195.04    120.54 o 
  -2   4  22       99.14      248.75    117.25 o 
  -1   4  22      248.87      456.15    180.76 o 
   0   4  22       75.78      165.13     90.89 o 
                                                 
